# Supplementary material for: Fine-mapping of the HNF1B multicancer locus identifies candidate variants that mediate endometrial cancer risk
Source: Hum Mol Genet. 2014 Nov 6;24(5):1478–92. doi: 10.1093/hmg/ddu552 (PMC4321445; doi:10.1093/hmg/ddu552)
Supplement: Supplementary Data [file supp_ddu552_ddu552supp_table1.xlsx]

## Sheet: Sheet1
Supplementary Table 1: Endometrial cancer case and control sample sets included in the analyses*
Study	Abbreviation	General Setting	Cases	Controls	Genotyping platform**
Stage 1 Sample Sets
Australian National Endometrial Cancer Study	ANECS	Australia; population based case-control study	606	-	Illumina 610K
QIMR Berghofer Medical Research Institute	QIMR	Australia; parents of participants in adolescent twin study	-	1846	Illumina 610K
Hunter Community Study	HCS	Australia; population-based cohort	-	1237	Illumina 610K
Study of Epidemiology and Risk Factors in Cancer Heredity	SEARCH	England; population based case-control study	681	-	Illumina 610K
Wellcome Trust Case-Control Consortium	WTCCC	UK: sample from 1958 Birth Cohort and UK Blood Donors from NBS	-	5190	Illumina 1.2M
TOTAL			1287	8273
iCOGS Sample Sets**
Australian National Endometrial Cancer Study***	ANECS	Australia; population-based case-control study	439	-	Custom Illumina Infinium iSelect array
Newcastle Endometrial Cancer Study***	NECS	Newcastle, Australia; hospital-based cases	182	-	Custom Illumina Infinium iSelect array
Australian Breast Cancer Family Study	ABCFS	Melbourne/Sydney Australia; from electoral rolls	-	550	Custom Illumina Infinium iSelect array
Australian Ovarian Cancer Study	AOCS	Australia; population-based, from electoral rolls	-	896	Custom Illumina Infinium iSelect array
Melbourne Collaborative Cohort Study	MCCS	Melbourne, Australia; random sample from initial cohort	-	510	Custom Illumina Infinium iSelect array
Study of Epidemiology and Risk Factors in Cancer Heredity	SEARCH	England; population based case-control study	829	8045	Custom Illumina Infinium iSelect array
National Study of the Genetics of Endometrial Cancer	NSECG	UK; population based case-control study	797	-	Custom Illumina Infinium iSelect array
British Breast Cancer Study	BBCS	UK; friend, sister-in-law, daughter-in-law or other non-blood relative of breast cancer case	-	1395	Custom Illumina Infinium iSelect array
Sheffield Breast Cancer Study	SBCS	Sheffield, UK; women attending Sheffield Mammography Screening, with no breast lesion	-	848	Custom Illumina Infinium iSelect array
UK Breakthrough Generations Study	UKBGS	UK; women without breast lesions selected from BGS cohort	-	471	Custom Illumina Infinium iSelect array
Mayo Endometrial Cancer Study	MECS	Mayo Clinic, USA. Hospital based case-control study.	236	-	Custom Illumina Infinium iSelect array
Mayo Clinic Breast Cancer Study	MCBCS	Mayo Clinic, USA. Cancer-free women presenting for general medical examination	-	1928	Custom Illumina Infinium iSelect array
Mayo Clinic Ovarian Cancer Case-Control Study	MAY	Mayo Clinic, USA. Cancer-free women presenting for general medical examination	-	656	Custom Illumina Infinium iSelect array
Leuven Endometrial Cancer Study	LES	Leuven, Belgium; hospital based case-control study	327	-	Custom Illumina Infinium iSelect array
Leuven Multidisciplinary Breast Centre	LMBC	Leuven, Belgium; blood donors.	-	1387	Custom Illumina Infinium iSelect array
Bavarian/Hannover-Jena Endometrial Cancer Study	BECS/HJECS	Germany; population-based/hospital-based case-control study	139	-	Custom Illumina Infinium iSelect array
Bavarian Breast Cancer Cases and Controls	BBCC	Bavaria, Germany; healthy women >55yrs from newspaper advertisement	-	458	Custom Illumina Infinium iSelect array
Breast Cancer Study of the University Clinic Heidelberg	BSUCH	Mannheim, Germany; female blood donors	-	953	Custom Illumina Infinium iSelect array
ESTHER Breast Cancer Study	ESTHER	Saarland, Germany; random sample from routine health check-up	-	502	Custom Illumina Infinium iSelect array
German Consortium for Hereditary Breast & Ovarian Cancer	GC-HBOC	Augsburg, Germany; KORA study	-	139	Custom Illumina Infinium iSelect array
Gene Environment Interaction and Breast Cancer in Germany	GENICA	Bonn area, Germany; random address sample	-	427	Custom Illumina Infinium iSelect array
Mammary Carcinoma Risk Factor Investigation	MARIE	Hamburg/Rhein-Neckar-Karlsruhe, Germany; randomly drawn from population registries	-	1777	Custom Illumina Infinium iSelect array
Molecular Markers in Treatment of Endometrial Cancer	MoMaTEC	Norway; population based case-control study	637	183	Custom Illumina Infinium iSelect array
Norwegian Breast Cancer Study	NBCS	Tromso/Bergen, Norway; attendees at Norwegian Breast Cancer Screening Program	-	70	Custom Illumina Infinium iSelect array
Cancer Hormone Replacement Epidemiology in Sweden	CAHRES	Sweden, population based case-controls study	554	1374	Custom Illumina Infinium iSelect array
Registry of Endometrial Cancer in Sweden	RENDOCAS	Stockholm, Sweden. Hospital based study	262	-	Custom Illumina Infinium iSelect array
Karolinska Breast Cancer Study	KARBAC	Stockholm, Sweden; blood donors	-	660	Custom Illumina Infinium iSelect array
Karolinska Mammography Project for Risk Prediction of Breast Cancer	pKARMA	Helsingborg/Stockholm, Sweden; cancer-free participants in KARMA mammographic screening program	-	5529	Custom Illumina Infinium iSelect array
TOTAL			4402	28758
Additional replication set
National Study of the Genetics of Endometrial Cancer	NSECG	United Kingdom; population based case-control study	919	-	Illumina 660K
Colorectal Tumour Gene Identification	CORGI	United Kingdon; cancer-free spouse/partner controls for colorectal cancer study	-	894	Illumina Hap550
TOTAL			919	894
OVERALL META-ANALYSIS TOTAL			6608	37925
Asian sample set used for cross-ethnic comparisons
Shanghai Endometrial Cancer Genetics Study	SECGS	Shanghai, China; population based case-control studies	834	1936	Affymetrix 6.0
*The number of cases and controls represents the maximum number of genotypes from cases and controls of reported Caucasian ethnicity, following exclusions
**For the iCOGS sample sets, studies which are grouped together in the table were analysed as a single strata.
