# Supplementary material for: Fine-mapping of the HNF1B multicancer locus identifies candidate variants that mediate endometrial cancer risk
Source: Hum Mol Genet. 2014 Nov 6;24(5):1478–92. doi: 10.1093/hmg/ddu552 (PMC4321445; doi:10.1093/hmg/ddu552)
Supplement: Supplementary Data [file supp_ddu552_ddu552supp_table2.xlsx]

## Sheet: Sheet1
Supplementary Table 2: Minor allele frequencies, information scores and association analysis results for the top 18 SNPs in the four Caucasian and one Asian endometrial cancer datasets.
		Meta-analysis and heterogeneity P-values are also indicated.
																			Caucasian (4-Study) meta-analysis								Caucasian/Asian (5-study) meta-analysis
SNP	Major/minor alleles	Build 37 position	ANECS MAFa	ANECS Infob	ANECS OR (95% CI)	ANECS P-value	SEARCH MAFa	SEARCH Infob	SEARCH OR (95% CI)	SEARCH P-value	NSECG MAFa	NSECG Infob	NSECG OR (95% CI)	NSECG P-value	iCOGS MAFa	iCOGS Infob	iCOGS OR (95% CI)	iCOGS P-value	4-Study OR (95% CI)	4-Study P-value	Heterogeneity P-value	I2	SECGS MAFa	SECGS Infob	SECGS OR (95% CIs)	SECGS P-value	5-study OR (CI)	5-study P-value	Heterogeneity P-value	I2
rs11263763	A/G	36103565	0.47034	0.95492	0.81 (0.71,0.92)	0.00093362	0.48138	0.9533	0.83 (0.74,0.93)	0.0019602	0.46512	0.92126	0.82 (0.71,0.94)	0.0038506	0.46716	0.95801	0.87 (0.83,0.92)	6.7645e-08	0.86 (0.82,0.89)	8.40884e-14	0.574594	0	0.2669	G	0.96 (0.84,1.10)	0.5714	0.86 (0.83,0.90)	2.73333e-13	0.327784	13.5458
rs11651052	G/A	36102381	0.46946	0.96948	0.81 (0.71,0.92)	0.00082536	0.48043	0.96819	0.83 (0.74,0.93)	0.0018918	0.4625	0.92759	0.82 (0.72,0.94)	0.0053182	0.46901	G	0.87 (0.83,0.92)	8.7349e-08	0.86 (0.82,0.89)	1.3109e-13	0.553237	0	0.2613	0.9704	1.03 (0.90,1.18)	0.6172	0.87 (0.84,0.91)	3.77738e-12	0.062579	55.2647
rs8064454	C/A	36101586	0.47004	0.97367	0.81 (0.71,0.91)	0.0006986	0.48005	0.97397	0.83 (0.74,0.94)	0.001945	0.46206	0.92968	0.83 (0.72,0.95)	0.0056423	0.4701	G	0.88 (0.83,0.92)	1.554e-07	0.86 (0.82,0.89)	2.35716e-13	0.514343	0	0.2595	0.9688	1.04 (0.90,1.18)	0.6167	0.87 (0.84,0.91)	6.31018e-12	0.0612946	55.517
rs10908278	A/T	36099952	0.46907	0.94874	0.80 (0.71,0.91)	0.00064785	0.47949	0.94962	0.83 (0.74,0.94)	0.0024101	0.46149	0.89047	0.81 (0.70,0.93)	0.0023385	0.47074	0.96442	0.88 (0.84,0.93)	6.9979e-07	0.86 (0.83,0.90)	8.55898e-13	0.351151	8.39425	0.2389	0.9167	1.00 (0.87,1.15)	0.5712	0.87 (0.84,0.91)	6.32824e-12	0.125724	44.439
rs11651755	T/C	36099840	0.47455	0.96913	0.81 (0.71,0.92)	0.00082387	0.48481	0.96961	0.83 (0.74,0.93)	0.001682	0.46526	0.90746	0.82 (0.72,0.94)	0.0049394	0.47841	G	0.89 (0.84,0.93)	1.1881e-06	0.86 (0.83,0.90)	2.29936e-12	0.378512	2.79586	0.268	G	0.96 (0.84,1.10)	0.5267	0.87 (0.84,0.91)	5.25137e-12	0.276511	21.6735
rs11263761	A/G	36097775	0.48025	0.95812	0.81 (0.71,0.92)	0.0011255	0.49055	0.95665	0.83 (0.74,0.94)	0.0024666	0.47297	0.84135	0.82 (0.71,0.95)	0.0074274	0.48535	0.93285	0.88 (0.84,0.93)	1.3992e-06	0.86 (0.83,0.90)	5.51548e-12	0.474793	0	0.2943	0.7464	1.04 (0.90,1.21)	0.5945	0.88 (0.84,0.91)	8.46368e-11	0.0868222	50.8183
rs4430796	A/G	36098040	0.4734	G	0.81 (0.71,0.91)	0.00065943	0.48223	G	0.83 (0.74,0.93)	0.0015223	0.46581	0.86558	0.83 (0.72,0.95)	0.0077758	0.47897	0.953	0.89 (0.85,0.94)	4.0263e-06	0.87 (0.83,0.90)	9.67816e-12	0.340654	10.4653	0.2749	0.8548	1.05 (0.91,1.20)	0.5244	0.88 (0.85,0.92)	2.00299e-10	0.0460863	58.698
rs7405696	G/C	36102035	0.42464	0.88176	0.83 (0.72,0.94)	0.0047468	0.41655	0.87961	0.82 (0.72,0.93)	0.0014645	0.43375	0.84521	0.80 (0.69,0.92)	0.0020734	0.43202	G	0.90 (0.86,0.94)	1.5925e-05	0.87 (0.84,0.91)	1.06056e-10	0.211314	33.4955	0.3991	0.5772	1.00 (0.85,1.17)	0.9928	0.88 (0.85,0.92)	4.02181e-10	0.129923	43.7825
rs11263762	G/A	36101926	0.42488	0.88697	0.83 (0.72,0.94)	0.0046837	0.4168	0.88493	0.82 (0.72,0.93)	0.0013795	0.43398	0.85098	0.80 (0.70,0.93)	0.0023944	0.43202	G	0.90 (0.86,0.95)	2.5288e-05	0.88 (0.84,0.91)	1.90328e-10	0.199626	35.4292	0.398	0.583	0.99 (0.85,1.16)	0.9346	0.88 (0.85,0.92)	6.15328e-10	0.138872	42.3971
rs12453443	C/G	36104121	0.41833	0.88382	0.82 (0.72,0.94)	0.0038502	0.41068	0.88111	0.83 (0.74,0.94)	0.0034988	0.42514	0.85773	0.80 (0.69,0.92)	0.0015948	0.42626	0.95649	0.90 (0.86,0.94)	2.2298e-05	0.87 (0.84,0.91)	1.94065e-10	0.228468	30.6313	0.4169	0.546	1.00 (0.85,1.18)	0.8366	0.88 (0.85,0.92)	6.82768e-10	0.147927	41.0112
rs757209	G/A	36102833	0.41552	0.86941	0.82 (0.72,0.94)	0.0045502	0.40689	0.86931	0.83 (0.73,0.94)	0.0030847	0.41925	0.83616	0.78 (0.67,0.90)	0.00069115	0.42207	0.95733	0.90 (0.86,0.95)	2.9898e-05	0.87 (0.84,0.91)	1.94366e-10	0.155756	42.631	0.4099	0.5586	1.01 (0.86,1.19)	0.8749	0.88 (0.85,0.92)	9.01303e-10	0.0828706	51.5094
rs2005705	G/A	36096300	0.44171	0.97388	0.81 (0.71,0.91)	0.00076906	0.4488	0.97361	0.83 (0.73,0.93)	0.0013672	0.43539	0.83135	0.80 (0.69,0.93)	0.0025819	0.44725	G	0.91 (0.86,0.95)	0.00011567	0.88 (0.84,0.91)	4.13373e-10	0.105126	51.1171	0.261	0.6812	1.04 (0.89,1.22)	0.6234	0.89 (0.85,0.92)	3.00873e-09	0.0364403	60.9707
rs12601991	G/T	36101633	0.41965	0.87925	0.82 (0.72,0.94)	0.0041085	0.41388	0.87817	0.82 (0.73,0.93)	0.0016822	0.43038	0.84	0.80 (0.70,0.93)	0.0024245	0.42026	G	0.90 (0.86,0.95)	4.5574e-05	0.88 (0.84,0.91)	4.19726e-10	0.176929	39.1589	0.4008	0.5789	1.00 (0.85,1.17)	0.9926	0.88 (0.85,0.92)	1.49892e-09	0.115557	46.0488
rs9901746	G/A	36103149	0.42279	0.87477	0.82 (0.72,0.94)	0.004009	0.41526	0.87376	0.84 (0.74,0.95)	0.0055487	0.43091	0.84632	0.80 (0.70,0.93)	0.0025298	0.42968	0.959	0.90 (0.86,0.95)	3.6033e-05	0.88 (0.84,0.91)	6.60048e-10	0.2572	25.7386	0.4107	0.5532	1.01 (0.86,1.19)	0.8647	0.89 (0.85,0.92)	2.82387e-09	0.141136	42.0493
rs11658063	G/C	36103872	0.39222	0.95794	0.82 (0.72,0.94)	0.0032391	0.4078	0.9561	0.84 (0.74,0.95)	0.0038619	0.39162	0.94129	0.85 (0.74,0.98)	0.024578	0.39454	0.95834	0.90 (0.85,0.94)	3.2445e-05	0.88 (0.84,0.92)	1.42367e-09	0.501257	0	0.2621	G	1.00 (0.87,1.15)	0.611	0.89 (0.85,0.92)	7.37747e-09	0.234265	28.0936
rs11657964	G/A	36100767	0.38978	0.99212	0.82 (0.72,0.94)	0.0026777	0.40527	0.99103	0.83 (0.74,0.94)	0.0026102	0.38609	0.98088	0.87 (0.76,0.99)	0.037954	0.39646	G	0.90 (0.86,0.95)	7.0118e-05	0.88 (0.85,0.92)	3.37318e-09	0.408629	0	0.2489	0.9718	1.04 (0.90,1.19)	0.6084	0.89 (0.86,0.93)	3.63316e-08	0.10023	48.5442
rs7501939	C/T	36101156	0.38954	G	0.83 (0.73,0.94)	0.0033264	0.40471	G	0.84 (0.75,0.95)	0.0041705	0.3871	G	0.87 (0.76,0.99)	0.037146	0.39626	G	0.90 (0.86,0.95)	5.4102e-05	0.88 (0.85,0.92)	3.70903e-09	0.49805	0	0.2525	0.9547	1.04 (0.90,1.19)	0.6187	0.89 (0.86,0.93)	3.77933e-08	0.128908	43.9408
rs4239217	A/G	36098987	0.39102	G	0.82 (0.72,0.93)	0.0018243	0.40626	G	0.82 (0.73,0.92)	0.00091288	0.38591	0.93313	0.86 (0.75,0.99)	0.03402	0.39801	G	0.91 (0.87,0.96)	0.00023728	0.88 (0.85,0.92)	5.90602e-09	0.215054	32.8739	0.2588	0.8607	1.04 (0.90,1.20)	0.6205	0.89 (0.86,0.93)	4.97117e-08	0.0649123	54.8115
a.MAFs are for the controls set in each study.
b.SNPs genotyped in each study are indicated by 'G'.
