# Supplementary material for: Fine-mapping of the HNF1B multicancer locus identifies candidate variants that mediate endometrial cancer risk
Source: Hum Mol Genet. 2014 Nov 6;24(5):1478–92. doi: 10.1093/hmg/ddu552 (PMC4321445; doi:10.1093/hmg/ddu552)
Supplement: Supplementary Data [file supp_ddu552_ddu552supp_table3.xlsx]

## Sheet: Supp Table 3
Supplementary Table 3: HNF1B region association results for four Caucasian datasets for all SNPs included in the analysisa for all histologies combined, and endometrioid and non-endometrioid subtypes separately.
					All Histologies - P-values by study				All Histologies				Endometrioid histology				Non-endometriod histology
					SEARCH	ANECS	NSECG	iCOGS
		Alleles	iCOGS ctrls	iCOGS	GWAS	GWAS	GWAS	Fine-mapping	Combined analysis				Combined analysis				Combined analysis
SNP	Bld 37 position	Major/Minor	MAF	Info	P-value	P-value	P-value	P-value	OR (95% CI)	P-value	P(het)	I2	OR (95% CI)	P-value	P(het)	I2	OR (95% CI)	P-value	P(het)	I2
rs11263763	36103565	A/G	0.46716	0.95801	0.0019602	0.00093362	0.0038506	6.7645e-08	0.86 (0.82,0.89)	8.40884e-14	0.574594	0	0.86 (0.82,0.89)	4.09812e-12	0.371847	0.0418765	0.85 (0.77,0.95)	0.00236144	0.321584	0
rs11651052	36102381	G/A	0.46901	0.99998	0.0018918	0.00082536	0.0053182	8.7349e-08	0.86 (0.82,0.89)	1.3109e-13	0.553237	0	0.86 (0.82,0.90)	8.60117e-12	0.339328	0.107242	0.85 (0.77,0.94)	0.00174234	0.266858	0.188857
rs8064454	36101586	C/A	0.4701	1	0.001945	0.0006986	0.0056423	1.554e-07	0.86 (0.82,0.89)	2.35716e-13	0.514343	0	0.86 (0.82,0.90)	1.35094e-11	0.318892	0.146383	0.85 (0.77,0.94)	0.0017195	0.293905	0.0922697
rs10908278	36099952	A/T	0.47074	0.96442	0.0024101	0.00064785	0.0023385	6.9979e-07	0.86 (0.83,0.90)	8.55898e-13	0.351151	0.0839425	0.86 (0.83,0.90)	6.42303e-11	0.187706	0.373909	0.85 (0.77,0.94)	0.00127469	0.474781	0
rs11651755	36099840	T/C	0.47841	1	0.001682	0.00082387	0.0049394	1.1881e-06	0.86 (0.83,0.90)	2.29936e-12	0.378512	0.0279586	0.87 (0.83,0.91)	1.29789e-10	0.18429	0.379518	0.85 (0.77,0.94)	0.00214064	0.234245	0.293234
rs11263761	36097775	A/G	0.48535	0.93285	0.0024666	0.0011255	0.0074274	1.3992e-06	0.86 (0.83,0.90)	5.51548e-12	0.474793	0	0.87 (0.83,0.91)	2.09937e-10	0.274029	0.228017	0.86 (0.78,0.95)	0.0038578	0.297393	0.0790619
rs4430796	36098040	A/G	0.47897	0.953	0.0015223	0.00065943	0.0077758	4.0263e-06	0.87 (0.83,0.90)	9.67816e-12	0.340654	0.104653	0.87 (0.83,0.91)	2.65132e-10	0.185218	0.377994	0.86 (0.78,0.96)	0.00495816	0.27312	0.167367
rs7405696	36102035	G/C	0.43202	0.99901	0.0014645	0.0047468	0.0020734	1.5925e-05	0.87 (0.84,0.91)	1.06056e-10	0.211314	0.334955	0.87 (0.84,0.91)	1.14613e-09	0.205296	0.344926	0.87 (0.79,0.96)	0.0056298	0.641427	0
rs12453443	36104121	C/G	0.42626	0.95649	0.0034988	0.0038502	0.0015948	2.2298e-05	0.87 (0.84,0.91)	1.94065e-10	0.228468	0.306313	0.87 (0.83,0.91)	1.41021e-09	0.243051	0.281652	0.88 (0.79,0.97)	0.00946562	0.548341	0
rs757209	36102833	G/A	0.42207	0.95733	0.0030847	0.0045502	0.00069115	2.9898e-05	0.87 (0.84,0.91)	1.94366e-10	0.155756	0.42631	0.87 (0.83,0.91)	1.77599e-09	0.153436	0.430123	0.87 (0.79,0.96)	0.00739979	0.532048	0
rs11263762	36101926	G/A	0.43202	0.99998	0.0013795	0.0046837	0.0023944	2.5288e-05	0.88 (0.84,0.91)	1.90328e-10	0.199626	0.354292	0.88 (0.84,0.91)	2.19932e-09	0.184894	0.378526	0.87 (0.79,0.96)	0.00547544	0.686335	0
rs12601991	36101633	G/T	0.42026	0.99997	0.0016822	0.0041085	0.0024245	4.5574e-05	0.88 (0.84,0.91)	4.19726e-10	0.176929	0.391589	0.88 (0.84,0.92)	4.82892e-09	0.160295	0.418858	0.87 (0.79,0.96)	0.00701742	0.666603	0
rs11658063	36103872	G/C	0.39454	0.95834	0.0038619	0.0032391	0.024578	3.2445e-05	0.88 (0.84,0.92)	1.42367e-09	0.501257	0	0.87 (0.84,0.91)	5.29492e-09	0.391081	0.00117643	0.89 (0.80,0.99)	0.0265035	0.209181	0.365919
rs9901746	36103149	G/A	0.42968	0.959	0.0055487	0.004009	0.0025298	3.6033e-05	0.88 (0.84,0.91)	6.60048e-10	0.2572	0.257386	0.88 (0.84,0.92)	5.5396e-09	0.236267	0.293164	0.88 (0.79,0.97)	0.00950626	0.765352	0
rs2005705	36096300	G/A	0.44725	1	0.0013672	0.00076906	0.0025819	0.00011567	0.88 (0.84,0.91)	4.13373e-10	0.105126	0.511171	0.88 (0.84,0.92)	8.29665e-09	0.0363442	0.648035	0.88 (0.79,0.97)	0.0115787	0.35759	0
rs4239217	36098987	A/G	0.39801	1	0.00091288	0.0018243	0.03402	0.00023728	0.88 (0.85,0.92)	5.90602e-09	0.215054	0.328739	0.88 (0.84,0.92)	1.04596e-08	0.191559	0.367577	0.90 (0.81,1.00)	0.0517368	0.294528	0.0899241
rs11657964	36100767	G/A	0.39646	1	0.0026102	0.0026777	0.037954	7.0118e-05	0.88 (0.85,0.92)	3.37318e-09	0.408629	0	0.88 (0.84,0.92)	1.19524e-08	0.332326	0.120808	0.89 (0.80,0.99)	0.0255652	0.203292	0.382168
rs7501939	36101156	C/T	0.39626	1	0.0041705	0.0033264	0.037146	5.4102e-05	0.88 (0.85,0.92)	3.70903e-09	0.49805	0	0.88 (0.84,0.92)	1.42162e-08	0.403846	0	0.89 (0.80,0.99)	0.0265999	0.203568	0.381413
rs757211	36096478	C/T	0.45077	0.93878	0.00038018	0.010501	0.0012022	0.0049699	0.89 (0.86,0.93)	1.41235e-07	0.0205738	0.693111	0.89 (0.85,0.93)	5.74699e-07	0.0137104	0.718589	0.90 (0.81,0.99)	0.0362049	0.828385	0
rs757210	36096515	C/T	0.3716	0.99998	0.0018379	0.002492	0.015899	0.0051033	0.90 (0.86,0.94)	4.04074e-07	0.091003	0.536053	0.89 (0.85,0.93)	6.98379e-07	0.054289	0.606861	0.91 (0.82,1.02)	0.0943645	0.30063	0.0666391
rs3760511	36106313	T/G	0.33373	1	0.075066	0.065163	0.0033923	0.0018853	0.90 (0.87,0.94)	2.83534e-06	0.40188	0	0.90 (0.86,0.94)	1.53917e-06	0.576116	0	0.95 (0.86,1.05)	0.333093	0.168768	0.471976
rs7405776	36093022	G/A	0.37719	0.99998	0.0022907	0.0020828	0.020033	0.0078332	0.90 (0.86,0.94)	9.88538e-07	0.0734766	0.568406	0.90 (0.86,0.94)	2.54373e-06	0.0375553	0.645011	0.90 (0.81,1.00)	0.0600767	0.262279	0.204258
chr17:36092841:D	36092841	G/GT	0.40415	0.90868	0.0017235	0.0025721	0.0064418	0.024008	0.90 (0.86,0.94)	2.93443e-06	0.0261182	0.675755	0.90 (0.86,0.94)	7.88301e-06	0.0133882	0.719946	0.91 (0.81,1.01)	0.0692796	0.660783	0
rs3744763	36090885	A/G	0.41449	1	0.0063286	0.0056419	0.12263	0.055	0.92 (0.89,0.96)	0.000103979	0.113982	0.495946	0.92 (0.88,0.96)	9.55989e-05	0.109076	0.50435	0.94 (0.85,1.04)	0.26404	0.462469	0
rs9913260	36105897	G/A	0.25309	0.85907	0.18882	0.069871	0.10909	0.0081624	0.91 (0.86,0.96)	0.00024468	0.803576	0	0.91 (0.86,0.96)	0.000445739	0.770729	0	0.90 (0.79,1.02)	0.0889325	0.756008	0
rs2176395	36180103	T/C	0.29643	0.87717	0.091183	0.098169	0.25459	0.016292	0.92 (0.88,0.97)	0.000524936	0.909242	0	0.93 (0.88,0.97)	0.00282307	0.836467	0	0.87 (0.77,0.97)	0.0161851	0.247566	0.252049
rs2376366	36174765	G/T	0.24285	0.97064	0.044519	0.33877	0.6539	0.005243	0.92 (0.88,0.96)	0.000606056	0.792881	0	0.93 (0.88,0.97)	0.00321969	0.62567	0	0.84 (0.75,0.95)	0.00582417	0.464113	0
rs34443065	36105858	C/T	0.093586	0.90572	0.10712	0.030136	0.63231	0.015424	0.88 (0.82,0.95)	0.000624133	0.561936	0	0.90 (0.83,0.97)	0.00663562	0.426525	0	0.80 (0.67,0.94)	0.00720794	0.421531	0
rs7213769	36115166	C/G	0.37534	0.99741	0.074851	0.29599	0.00059048	0.07055	1.08 (1.03,1.12)	0.000760357	0.0471269	0.622483	1.09 (1.04,1.14)	0.000306726	0.0711893	0.572792	1.04 (0.93,1.15)	0.496962	0.190118	0.417489
chr17:36174270:D	36174270	C/CT	0.29701	0.85307	0.092574	0.15348	0.75522	0.0070048	0.92 (0.88,0.97)	0.000799814	0.828931	0	0.93 (0.88,0.98)	0.00373849	0.739749	0	0.85 (0.76,0.96)	0.0101682	0.939949	0
rs12451630	36177394	A/G	0.22103	0.93591	0.035678	0.46176	0.79617	0.005046	0.92 (0.87,0.97)	0.000860105	0.660151	0	0.92 (0.88,0.97)	0.00357365	0.511398	0	0.86 (0.75,0.97)	0.0155258	0.55439	0
rs8065607	36168538	G/A	0.22178	0.9554	0.04259	0.48726	0.75777	0.0048098	0.92 (0.87,0.97)	0.000890355	0.699483	0	0.92 (0.88,0.97)	0.003631	0.537998	0	0.86 (0.76,0.97)	0.0162576	0.457117	0
rs12940707	36179329	T/C	0.3407	0.91569	0.18798	0.098464	0.17843	0.02015	0.93 (0.89,0.97)	0.000898657	0.898881	0	0.93 (0.89,0.98)	0.00304615	0.912336	0	0.88 (0.79,0.99)	0.0269626	0.216282	0.345923
rs6607301	36172882	T/C	0.28564	0.98731	0.13066	0.42883	0.43344	0.0052614	0.93 (0.89,0.97)	0.000929961	0.966816	0	0.93 (0.89,0.98)	0.00274244	0.903689	0	0.88 (0.78,0.98)	0.0226305	0.408592	0
rs2138737	36173417	C/T	0.28711	0.99274	0.14948	0.40885	0.39789	0.0055586	0.93 (0.89,0.97)	0.000957032	0.981924	0	0.93 (0.89,0.98)	0.00277863	0.937631	0	0.88 (0.79,0.98)	0.024973	0.415444	0
rs4794765	36173729	G/A	0.2853	0.98505	0.12923	0.4324	0.42183	0.0055895	0.93 (0.89,0.97)	0.000964274	0.967262	0	0.93 (0.89,0.98)	0.00288857	0.903508	0	0.88 (0.78,0.98)	0.0211845	0.375557	0
rs2138738	36173401	A/G	0.28756	0.99408	0.15576	0.38994	0.40726	0.0059594	0.93 (0.89,0.97)	0.00102822	0.985517	0	0.93 (0.89,0.98)	0.00297191	0.942218	0	0.88 (0.79,0.98)	0.025545	0.426039	0
rs4795227	36173786	G/A	0.28747	1	0.15534	0.38952	0.40392	0.0064236	0.93 (0.89,0.97)	0.00109431	0.98595	0	0.93 (0.89,0.98)	0.00309008	0.944403	0	0.88 (0.79,0.99)	0.0270162	0.421476	0
rs3942352	36173595	T/C	0.28747	1	0.15327	0.38056	0.42216	0.0064236	0.93 (0.89,0.97)	0.00110194	0.984671	0	0.93 (0.89,0.98)	0.00309002	0.939017	0	0.88 (0.79,0.99)	0.0278054	0.439483	0
rs80141083	36096421	T/C	0.080903	0.85932	0.1173	0.29211	0.50849	0.010427	0.88 (0.82,0.95)	0.00122626	0.953522	0	0.89 (0.82,0.97)	0.00537922	0.92737	0	0.84 (0.70,1.01)	0.0703097	0.78401	0
rs9899815	36169785	C/A	0.24661	1	0.057551	0.33368	0.75175	0.0084613	0.93 (0.88,0.97)	0.00126406	0.788711	0	0.93 (0.89,0.98)	0.00522835	0.625836	0	0.86 (0.76,0.96)	0.0104571	0.526079	0
rs4794766	36180298	A/C	0.35294	0.8395	0.11826	0.065613	0.10236	0.059965	0.93 (0.89,0.97)	0.0012934	0.654145	0	0.93 (0.89,0.98)	0.00402045	0.710791	0	0.88 (0.79,0.99)	0.0267932	0.184279	0.432712
rs11263765	36182400	A/G	0.22017	0.7845	0.13463	0.3029	0.93608	0.003109	0.92 (0.87,0.97)	0.00133308	0.656136	0	0.92 (0.87,0.97)	0.00196349	0.483136	0	0.93 (0.81,1.06)	0.261373	0.652443	0
rs2376365	36174795	C/A	0.24676	0.96838	0.055822	0.33341	0.7178	0.010301	0.93 (0.88,0.97)	0.00143428	0.796679	0	0.93 (0.89,0.98)	0.00579559	0.632332	0	0.85 (0.76,0.96)	0.00923065	0.489432	0
rs9906356	36170256	G/A	0.24594	0.99241	0.057575	0.33317	0.75103	0.0098494	0.93 (0.88,0.97)	0.0014621	0.788135	0	0.93 (0.89,0.98)	0.005764	0.626251	0	0.86 (0.76,0.97)	0.0117384	0.515578	0
rs1989668	36170543	T/C	0.24597	0.99182	0.057645	0.33283	0.75055	0.0098732	0.93 (0.88,0.97)	0.00146432	0.788523	0	0.93 (0.89,0.98)	0.00577736	0.62667	0	0.86 (0.76,0.97)	0.0117318	0.515397	0
rs9903918	36170346	C/G	0.24596	0.99219	0.057868	0.33294	0.76642	0.0098307	0.93 (0.88,0.97)	0.0014943	0.782491	0	0.93 (0.89,0.98)	0.00577364	0.626769	0	0.86 (0.76,0.97)	0.0125577	0.557798	0
rs4794764	36169244	C/T	0.24612	0.98768	0.056814	0.33183	0.75625	0.010197	0.93 (0.88,0.97)	0.00150794	0.783747	0	0.93 (0.89,0.98)	0.00577835	0.621015	0	0.86 (0.76,0.97)	0.0119134	0.516552	0
rs77520982	36171302	T/C	0.24788	0.98591	0.070477	0.30509	0.72762	0.010339	0.93 (0.88,0.97)	0.00153854	0.831889	0	0.93 (0.89,0.98)	0.0059481	0.690044	0	0.86 (0.77,0.97)	0.0137121	0.580972	0
rs4794763	36168995	G/A	0.24611	0.98639	0.056801	0.33232	0.75675	0.010483	0.93 (0.88,0.97)	0.00155149	0.783258	0	0.93 (0.89,0.98)	0.00590707	0.620764	0	0.86 (0.76,0.97)	0.0121105	0.515726	0
rs4794762	36168982	A/G	0.24611	0.9863	0.06448	0.3242	0.73147	0.010512	0.93 (0.88,0.97)	0.00157079	0.815421	0	0.93 (0.89,0.98)	0.00599969	0.655563	0	0.86 (0.76,0.97)	0.0118397	0.502036	0
rs8069816	36168567	A/T	0.24546	0.98436	0.058584	0.33506	0.75053	0.010867	0.93 (0.88,0.97)	0.00162797	0.790492	0	0.93 (0.89,0.98)	0.0061174	0.629427	0	0.86 (0.76,0.97)	0.0130084	0.506308	0
rs113656333	36104304	C/G	0.07229	0.96134	0.71001	0.36854	0.12435	0.0059463	1.14 (1.05,1.24)	0.00186228	0.807845	0	1.12 (1.02,1.22)	0.0120482	0.875551	0	1.19 (0.97,1.46)	0.0970544	0.555626	0
rs111950175	36104276	C/G	0.072254	0.96169	0.70412	0.36964	0.12379	0.0062601	1.14 (1.05,1.24)	0.00193285	0.810683	0	1.12 (1.02,1.22)	0.0126806	0.877215	0	1.19 (0.97,1.45)	0.0993378	0.552594	0
chr17:36107712:D	36107712	TC/T	0.072743	0.98387	0.56417	0.43032	0.10029	0.0081648	1.14 (1.05,1.23)	0.00194122	0.838377	0	1.12 (1.02,1.22)	0.0124013	0.894344	0	1.18 (0.97,1.44)	0.103758	0.491715	0
rs74714959	36108170	A/G	0.072825	0.98245	0.56749	0.43076	0.1007	0.0085398	1.14 (1.05,1.23)	0.00203649	0.838658	0	1.12 (1.02,1.22)	0.0128015	0.894405	0	1.18 (0.97,1.44)	0.106471	0.486382	0
rs2090457	36182019	T/C	0.22471	0.77868	0.13315	0.29632	0.94617	0.0068572	0.92 (0.87,0.97)	0.00209459	0.781359	0	0.92 (0.87,0.97)	0.00308726	0.618683	0	0.93 (0.81,1.06)	0.276102	0.547785	0
rs78094071	36108033	T/G	0.072881	0.98242	0.61002	0.42119	0.10005	0.008412	1.14 (1.05,1.23)	0.00210997	0.824038	0	1.12 (1.02,1.22)	0.0133354	0.88378	0	1.18 (0.97,1.44)	0.104499	0.488313	0
rs2090458	36182025	T/C	0.22473	0.77858	0.13309	0.29585	0.94898	0.006896	0.92 (0.87,0.97)	0.00211067	0.779852	0	0.92 (0.87,0.97)	0.0030982	0.618361	0	0.93 (0.81,1.06)	0.278508	0.553562	0
chr17:36171608:I	36171608	GCCAGTTTT/G	0.34832	0.97753	0.31405	0.12168	0.35176	0.020916	0.94 (0.90,0.98)	0.00239332	0.951299	0	0.94 (0.90,0.98)	0.00596984	0.929711	0	0.90 (0.81,1.00)	0.0504137	0.427983	0
rs1113499	36170774	A/T	0.34679	0.98226	0.30251	0.12355	0.31795	0.023248	0.94 (0.90,0.98)	0.00244269	0.949347	0	0.94 (0.90,0.98)	0.00621592	0.934237	0	0.90 (0.81,1.00)	0.0460442	0.37906	0
rs7208626	36170856	A/T	0.3468	0.98232	0.30254	0.12347	0.3179	0.023258	0.94 (0.90,0.98)	0.00244279	0.949257	0	0.94 (0.90,0.98)	0.00621939	0.934146	0	0.90 (0.81,1.00)	0.0460126	0.379244	0
rs2376368	36171685	A/G	0.34629	0.9814	0.30381	0.12299	0.31674	0.024428	0.94 (0.90,0.98)	0.00256495	0.947212	0	0.94 (0.90,0.98)	0.00663555	0.932116	0	0.90 (0.81,1.00)	0.0441471	0.383366	0
rs11651535	36178309	G/A	0.34576	0.96059	0.2995	0.1011	0.3456	0.025976	0.94 (0.90,0.98)	0.00256904	0.924298	0	0.94 (0.90,0.98)	0.00601092	0.90711	0	0.90 (0.81,1.01)	0.0624822	0.491704	0
rs12603546	36174176	T/C	0.34694	0.98129	0.29716	0.1213	0.30697	0.026241	0.94 (0.90,0.98)	0.002645	0.94214	0	0.94 (0.90,0.98)	0.00692597	0.929251	0	0.90 (0.81,1.00)	0.0420785	0.386315	0
rs79147716	36112156	C/A	0.072355	0.98311	0.69003	0.46741	0.10132	0.011436	1.13 (1.04,1.23)	0.00338556	0.799675	0	1.11 (1.02,1.21)	0.0212023	0.88332	0	1.19 (0.97,1.45)	0.0970732	0.375864	0
rs12453164	36174287	A/G	0.35799	0.95242	0.2871	0.11908	0.32179	0.033399	0.94 (0.90,0.98)	0.00340046	0.929412	0	0.94 (0.90,0.98)	0.00866709	0.915789	0	0.90 (0.81,1.00)	0.0478023	0.475671	0
chr17:36111545:I	36111545	G/GA	0.074316	0.95899	0.65307	0.41082	0.11996	0.012975	1.13 (1.04,1.23)	0.00354757	0.849481	0	1.11 (1.02,1.21)	0.0190361	0.899445	0	1.17 (0.96,1.43)	0.114696	0.499464	0
rs2138733	36180401	G/A	0.35484	0.86385	0.12103	0.21282	0.25961	0.052401	0.94 (0.90,0.98)	0.00364236	0.918732	0	0.94 (0.90,0.99)	0.0128645	0.88603	0	0.88 (0.79,0.98)	0.0202613	0.464515	0
rs1807882	36167650	A/G	0.27964	0.91506	0.12259	0.025944	0.45965	0.084494	0.93 (0.89,0.98)	0.00372959	0.505977	0	0.94 (0.89,0.98)	0.0093311	0.452553	0	0.90 (0.80,1.01)	0.0639628	0.936194	0
rs11871353	36174139	T/C	0.30651	0.97769	0.17149	0.077786	0.53507	0.044055	0.94 (0.90,0.98)	0.00385893	0.800865	0	0.94 (0.90,0.99)	0.0123692	0.70077	0	0.89 (0.79,0.99)	0.0287099	0.510501	0
rs17626459	36111755	A/C	0.074192	0.9609	0.65347	0.4153	0.11954	0.014331	1.13 (1.04,1.22)	0.00392091	0.848343	0	1.11 (1.02,1.21)	0.0214706	0.896722	0	1.17 (0.96,1.43)	0.125717	0.488172	0
rs75979306	36099858	G/C	0.072508	0.96038	0.769	0.40853	0.1328	0.011528	1.13 (1.04,1.22)	0.00421434	0.788973	0	1.10 (1.01,1.20)	0.0319388	0.855937	0	1.21 (0.99,1.49)	0.0646763	0.646181	0
rs3094521	36032423	C/A	0.1111	0.99999	0.035795	0.43646	0.40528	0.050962	0.91 (0.86,0.97)	0.00443013	0.653688	0	0.92 (0.86,0.99)	0.0171981	0.583435	0	0.86 (0.74,1.00)	0.0455717	0.788377	0
rs17705019	36112268	G/A	0.073806	1	0.69315	0.46859	0.10156	0.015667	1.13 (1.04,1.22)	0.0045831	0.798454	0	1.11 (1.01,1.21)	0.0227511	0.881219	0	1.16 (0.95,1.41)	0.144116	0.337513	0
rs1589078	36181619	C/T	0.26205	0.78907	0.025909	0.71526	0.77139	0.013564	0.93 (0.89,0.98)	0.00499719	0.35264	0.0809722	0.94 (0.89,0.99)	0.0149243	0.309074	0.16472	0.89 (0.79,1.01)	0.0794205	0.857335	0
rs17626423	36108367	T/C	0.2046	0.99998	0.26262	0.070527	0.84117	0.051121	0.94 (0.89,0.98)	0.00759899	0.720654	0	0.95 (0.90,1.00)	0.0466381	0.602577	0	0.86 (0.77,0.97)	0.0134997	0.0210692	0.812067
rs1914365	36180608	C/T	0.27423	0.86227	0.095875	0.93116	0.41251	0.029751	0.94 (0.90,0.98)	0.008494	0.756284	0	0.95 (0.90,1.00)	0.0315951	0.723483	0	0.86 (0.76,0.96)	0.0105845	0.362445	0
rs1914367	36180717	C/A	0.27415	0.86217	0.077134	0.98765	0.42313	0.02958	0.94 (0.90,0.98)	0.0085813	0.677183	0	0.95 (0.90,1.00)	0.0317587	0.645002	0	0.86 (0.76,0.97)	0.0110743	0.386723	0
rs112280299	36097629	A/G	0.073942	0.94222	0.90272	0.46922	0.14976	0.017882	1.11 (1.03,1.21)	0.00890278	0.742806	0	1.09 (1.00,1.18)	0.0621097	0.812751	0	1.22 (0.99,1.49)	0.0639529	0.75612	0
rs1807884	36167408	A/G	0.37131	0.96135	0.16525	0.21254	0.95861	0.039866	0.95 (0.91,0.99)	0.00953437	0.812224	0	0.95 (0.91,0.99)	0.0252012	0.712123	0	0.90 (0.81,1.00)	0.0399511	0.916346	0
rs35729843	36115088	G/A	0.094374	0.99997	0.54206	0.93249	0.040227	0.033418	1.10 (1.02,1.19)	0.00963642	0.513044	0	1.09 (1.01,1.18)	0.0246125	0.340588	0.104783	1.07 (0.89,1.27)	0.478928	0.747412	0
rs2376367	36171713	T/A	0.13761	0.93424	0.60059	0.67509	0.9873	0.0020701	0.92 (0.87,0.98)	0.0113344	0.340071	0.105792	0.94 (0.88,1.00)	0.0545456	0.331684	0.122044	0.79 (0.67,0.93)	0.00368865	0.684358	0
rs7219786	36167017	A/G	0.26857	0.99997	0.038236	0.58775	0.70418	0.036567	0.94 (0.90,0.99)	0.0128077	0.42174	0	0.95 (0.91,1.00)	0.0467327	0.321826	0.140846	0.86 (0.77,0.97)	0.0121357	0.923987	0
rs145588693	35686876	G/A	0.04117	0.81386	0.55266	0.43813	0.97083	0.015867	0.88 (0.79,0.97)	0.0129434	0.85803	0	0.87 (0.78,0.98)	0.0178735	0.957006	0	0.85 (0.65,1.11)	0.235668	0.127268	0.569988
rs17249662	35674740	T/C	0.048451	0.88869	0.20063	0.34474	0.91274	0.049221	0.89 (0.81,0.98)	0.0138204	0.917779	0	0.88 (0.80,0.97)	0.013554	0.977647	0	0.91 (0.72,1.16)	0.466952	0.200725	0.389159
rs117800474	35655561	A/G	0.048423	0.89213	0.19499	0.31838	0.97094	0.051322	0.89 (0.81,0.98)	0.0142925	0.88879	0	0.88 (0.80,0.98)	0.0138966	0.962509	0	0.92 (0.72,1.17)	0.476557	0.20569	0.375588
rs6607297	36162392	G/C	0.32957	0.97762	0.18181	0.094893	0.6571	0.11226	1.06 (1.01,1.10)	0.0144802	0.736972	0	1.05 (1.00,1.09)	0.0542124	0.610333	0	1.12 (1.01,1.25)	0.0307272	0.591846	0
rs17848794	35620826	C/T	0.0484	0.932	0.18235	0.28247	0.89331	0.06174	0.89 (0.81,0.98)	0.014744	0.882572	0	0.88 (0.80,0.97)	0.0136078	0.948098	0	0.92 (0.73,1.17)	0.50638	0.219862	0.335668
rs8072847	36166278	T/C	0.32276	0.97846	0.11491	0.15815	0.95978	0.098586	0.95 (0.91,0.99)	0.0175643	0.676742	0	0.96 (0.91,1.00)	0.0571731	0.542251	0	0.88 (0.79,0.98)	0.023555	0.951675	0
rs8072864	36166305	T/C	0.32264	0.97839	0.11527	0.16792	0.9603	0.099985	0.95 (0.91,0.99)	0.0183691	0.685567	0	0.96 (0.91,1.00)	0.0592468	0.55188	0	0.88 (0.79,0.98)	0.0239311	0.953827	0
rs4794761	36166082	A/G	0.32599	0.97881	0.10159	0.19282	0.96825	0.098776	0.95 (0.91,0.99)	0.018463	0.680453	0	0.96 (0.91,1.00)	0.0644819	0.539226	0	0.88 (0.79,0.98)	0.0183915	0.969702	0
rs9899877	36580973	T/C	0.45689	0.78897	0.953	0.90151	0.002373	0.090165	0.95 (0.91,0.99)	0.018766	0.0874406	0.542475	0.95 (0.91,1.00)	0.0383524	0.0925743	0.533241	0.91 (0.82,1.02)	0.106098	0.428285	0
rs17661075	36022938	G/A	0.10473	0.94581	0.25849	0.35116	0.29806	0.11236	0.93 (0.87,0.99)	0.0192038	0.954353	0	0.92 (0.86,0.99)	0.025073	0.914229	0	0.94 (0.80,1.10)	0.460734	0.596024	0
rs12603548	36174246	T/C	0.42542	0.80306	0.30852	0.28851	0.73208	0.062375	0.95 (0.91,0.99)	0.0195308	0.962405	0	0.95 (0.91,1.00)	0.0370079	0.894537	0	0.91 (0.82,1.02)	0.114042	0.516837	0
rs189286631	35905334	T/A	0.12633	0.81315	0.020993	0.58642	0.77596	0.10713	1.09 (1.01,1.16)	0.0196581	0.458406	0	1.09 (1.01,1.17)	0.0267298	0.46933	0	1.06 (0.90,1.26)	0.468019	0.503223	0
chr17:35694188:I	35694188	T/TA	0.034928	0.70583	0.59683	0.33438	0.85328	0.012629	0.86 (0.76,0.98)	0.0209489	0.502778	0	0.87 (0.76,0.99)	0.0319028	0.587568	0	0.80 (0.59,1.09)	0.152308	0.0754124	0.683654
rs8073406	36166340	C/A	0.32638	0.95962	0.10311	0.17968	0.98505	0.11537	0.95 (0.91,0.99)	0.0215462	0.656893	0	0.96 (0.91,1.00)	0.0647609	0.52618	0	0.89 (0.80,0.99)	0.0288853	0.946864	0
rs117836847	35671024	T/C	0.027859	0.71916	0.413	0.11777	0.9531	0.01639	0.85 (0.74,0.98)	0.0223018	0.266535	0.241169	0.86 (0.74,1.00)	0.0429887	0.349833	0.0865653	0.75 (0.54,1.05)	0.094541	0.0742351	0.686206
rs142020692	35924096	C/T	0.12266	0.8891	0.035954	0.43415	0.21831	0.2481	1.08 (1.01,1.15)	0.023614	0.469042	0	1.08 (1.01,1.16)	0.035683	0.44132	0	1.07 (0.91,1.26)	0.393071	0.851776	0
rs6607299	36165352	C/T	0.32716	0.99991	0.12454	0.20055	0.99304	0.12096	0.95 (0.91,0.99)	0.0266095	0.693966	0	0.96 (0.92,1.00)	0.0795873	0.566502	0	0.88 (0.80,0.98)	0.0244801	0.979937	0
rs9906908	36165624	T/G	0.32702	0.98943	0.12251	0.1975	0.99765	0.12614	0.95 (0.91,0.99)	0.0271745	0.68967	0	0.96 (0.92,1.01)	0.08166	0.559946	0	0.88 (0.79,0.98)	0.0236794	0.987024	0
rs8077499	36165420	T/A	0.32681	0.99138	0.12407	0.20053	0.99491	0.12511	0.95 (0.91,0.99)	0.027478	0.6919	0	0.96 (0.92,1.01)	0.0829145	0.5625	0	0.88 (0.79,0.98)	0.0235771	0.977097	0
rs6607298	36165019	C/A	0.32655	0.98832	0.12706	0.19934	0.98397	0.12743	0.95 (0.91,0.99)	0.0285247	0.690009	0	0.96 (0.92,1.01)	0.0851338	0.56166	0	0.89 (0.80,0.98)	0.024986	0.969597	0
rs1914366	36180692	A/G	0.35745	0.84939	0.16793	0.45114	0.17237	0.21776	0.95 (0.91,1.00)	0.0291543	0.783182	0	0.96 (0.92,1.01)	0.0943803	0.805698	0	0.89 (0.79,0.99)	0.0354427	0.172064	0.46377
rs17138478	36073320	C/A	0.12602	1	0.02567	0.31726	0.69795	0.15918	0.94 (0.88,0.99)	0.0295756	0.312832	0.157735	0.94 (0.88,1.00)	0.0388101	0.380236	0.0243265	0.95 (0.82,1.10)	0.503152	0.119411	0.587635
rs4522453	36164400	A/G	0.32611	0.98312	0.13186	0.19758	0.96706	0.13242	0.95 (0.91,1.00)	0.0305472	0.686373	0	0.96 (0.92,1.01)	0.0890769	0.560058	0	0.89 (0.80,0.99)	0.027943	0.960328	0
rs4617912	36164353	A/C	0.32608	0.9828	0.13221	0.19742	0.96596	0.13276	0.95 (0.91,1.00)	0.030685	0.686148	0	0.96 (0.92,1.01)	0.089341	0.559958	0	0.89 (0.80,0.99)	0.0281668	0.959915	0
rs4396579	36164308	G/A	0.32605	0.98251	0.13256	0.19724	0.96485	0.13319	0.95 (0.91,1.00)	0.0308441	0.685829	0	0.96 (0.92,1.01)	0.0896262	0.55981	0	0.89 (0.80,0.99)	0.0284168	0.959448	0
rs9892543	36067959	A/G	0.20777	0.99999	0.8917	0.44427	0.70636	0.028456	0.95 (0.90,1.00)	0.0325957	0.796646	0	0.96 (0.91,1.01)	0.116238	0.897375	0	0.91 (0.81,1.02)	0.117042	0.202592	0.38408
rs72830455	36022605	A/G	0.10863	0.94362	0.32358	0.32581	0.27814	0.19424	0.93 (0.88,1.00)	0.037649	0.913456	0	0.93 (0.87,1.00)	0.0466484	0.855023	0	0.95 (0.81,1.11)	0.49291	0.614694	0
chr17:36536469:D	36536469	AT/A	0.12378	0.75155	0.74079	0.38936	0.95535	0.020741	0.93 (0.87,1.00)	0.038417	0.574709	0	0.93 (0.87,1.00)	0.0421295	0.44322	0	0.91 (0.77,1.07)	0.261547	0.700956	0
rs9906044	35608664	A/T	0.33775	0.89081	0.7734	0.8319	0.96116	0.0070089	0.95 (0.91,1.00)	0.0418465	0.35859	0.0690165	0.96 (0.91,1.00)	0.0643664	0.467842	0	0.96 (0.86,1.07)	0.455453	0.108808	0.611113
rs150505510	36026902	G/C	0.014804	0.71755	0.63911	0.44132	0.40844	0.10691	0.82 (0.68,0.99)	0.0419353	0.994881	0	0.84 (0.69,1.03)	0.0973012	0.969973	0	0.70 (0.45,1.08)	0.107677	0.508435	0
rs8081341	36585613	C/A	0.44062	0.99846	0.94585	0.85446	0.0064141	0.15845	0.96 (0.92,1.00)	0.0427966	0.149545	0.436527	0.96 (0.92,1.00)	0.0712554	0.173868	0.396606	0.93 (0.85,1.03)	0.176819	0.331869	0
rs3094519	36037542	G/A	0.23543	1	0.10819	0.66608	0.29454	0.20963	0.95 (0.91,1.00)	0.0436693	0.70246	0	0.95 (0.91,1.00)	0.0729752	0.762487	0	0.89 (0.80,1.00)	0.0496484	0.0194165	0.816971
rs117018352	36170852	C/A	0.081448	0.9652	0.010635	0.071277	0.67827	0.51062	1.08 (1.00,1.17)	0.0437392	0.122567	0.481392	1.09 (1.01,1.19)	0.0305637	0.153745	0.429616	1.00 (0.84,1.20)	0.965054	0.500456	0
rs7217787	36185038	T/C	0.13504	0.99992	0.092444	0.084681	0.52031	0.40418	1.06 (1.00,1.13)	0.0451957	0.432719	0	1.08 (1.01,1.15)	0.0189665	0.589053	0	0.97 (0.84,1.12)	0.727018	0.357338	0
rs112055772	36174072	A/G	0.081673	0.98097	0.010497	0.075967	0.669	0.5159	1.08 (1.00,1.17)	0.0457972	0.122688	0.481188	1.09 (1.01,1.19)	0.0319875	0.154122	0.428995	1.01 (0.84,1.21)	0.943469	0.517857	0
rs6503608	36581699	C/T	0.43123	0.89761	0.94519	0.71298	0.010764	0.20351	0.96 (0.92,1.00)	0.0463814	0.233676	0.297542	0.96 (0.92,1.01)	0.112599	0.209595	0.337807	0.91 (0.82,1.01)	0.0735243	0.696535	0
chr17:36161028:I	36161028	G/GGC	0.3568	0.93534	0.98607	0.17818	0.14514	0.017882	0.96 (0.92,1.00)	0.0474576	0.130443	0.468181	0.96 (0.92,1.01)	0.0998811	0.225004	0.312126	0.94 (0.85,1.05)	0.252643	0.0881872	0.656021
rs7226169	36581416	G/A	0.417	0.85999	0.82639	0.59314	0.0099483	0.19458	0.96 (0.92,1.00)	0.0485217	0.191416	0.367812	0.96 (0.92,1.01)	0.119677	0.168449	0.405487	0.91 (0.82,1.01)	0.0798778	0.714399	0
rs2287352	35605294	T/C	0.33781	0.89255	0.76072	0.77902	0.96368	0.0081637	0.96 (0.91,1.00)	0.0488568	0.353852	0.0785466	0.96 (0.91,1.00)	0.0734935	0.458024	0	0.96 (0.86,1.07)	0.46944	0.109544	0.609494
rs12946491	36161525	T/C	0.2814	0.97517	0.12743	0.11355	0.94229	0.24611	1.05 (1.00,1.09)	0.0489155	0.523314	0	1.03 (0.99,1.08)	0.175267	0.386368	0.0113019	1.13 (1.01,1.27)	0.0266209	0.241121	0.272212
rs4795192	35692348	G/A	0.24741	0.84626	0.47941	0.25697	0.64149	0.016338	0.95 (0.90,1.00)	0.0491586	0.277267	0.222297	0.94 (0.89,1.00)	0.0357585	0.236341	0.293039	1.02 (0.90,1.15)	0.767592	0.301381	0.0637365
rs12600497	36536470	T/A	0.13238	0.70044	0.5499	0.55852	0.56208	0.027352	0.94 (0.87,1.00)	0.0494049	0.552574	0	0.94 (0.87,1.01)	0.0754683	0.522141	0	0.81 (0.54,1.21)	0.303376
chr17:35869325:D	35869325	CTATA/C	0.077776	0.87414	0.99941	0.066441	0.84612	0.11953	0.92 (0.85,1.00)	0.0506773	0.536821	0	0.94 (0.86,1.02)	0.162231	0.499412	0	0.83 (0.68,1.00)	0.0480787	0.101265	0.627631
chr17:36161030:I	36161030	C/CGG	0.35784	0.93853	0.98793	0.17908	0.14438	0.019494	0.96 (0.92,1.00)	0.0508356	0.132499	0.464751	0.96 (0.92,1.01)	0.107671	0.224387	0.313159	0.94 (0.84,1.04)	0.244578	0.0946283	0.642067
rs9788984	36031850	T/C	0.49364	1	0.84044	0.77467	0.06902	0.090829	1.04 (1.00,1.08)	0.053308	0.466843	0	1.05 (1.00,1.10)	0.0301182	0.591856	0	1.06 (0.96,1.18)	0.211917	0.0362074	0.77207
rs34915260	35657381	A/C	0.3378	0.90909	0.6103	0.8571	0.98376	0.0093672	0.96 (0.92,1.00)	0.0554642	0.341613	0.102777	0.96 (0.91,1.01)	0.0845188	0.440669	0	0.96 (0.86,1.07)	0.431264	0.10413	0.621372
rs62076702	35855919	C/T	0.030581	0.80912	0.70745	0.35177	0.18715	0.047032	1.15 (1.00,1.33)	0.0563409	0.39851	0	1.16 (0.99,1.35)	0.0628833	0.378242	0.0285253	1.01 (0.73,1.40)	0.936749	0.620408	0
rs2018578	35661484	T/C	0.33741	0.91023	0.61808	0.84941	0.99493	0.010015	0.96 (0.92,1.00)	0.05725	0.351872	0.0825051	0.96 (0.91,1.01)	0.0860201	0.449344	0	0.96 (0.86,1.07)	0.437982	0.103432	0.622899
rs17138476	36075605	C/T	0.16794	0.91992	0.01635	0.24667	0.79612	0.48142	0.95 (0.90,1.00)	0.0588263	0.233512	0.29782	0.94 (0.89,1.00)	0.0405836	0.280089	0.217291	0.98 (0.86,1.12)	0.806608	0.654081	0
rs8076899	36582793	A/G	0.39549	0.80801	0.94543	0.66035	0.010324	0.24249	0.96 (0.92,1.00)	0.0592893	0.206859	0.342339	0.96 (0.92,1.01)	0.121443	0.178294	0.389352	0.91 (0.82,1.02)	0.0914318	0.756981	0
chr17:36030088:I	36030088	A/AT	0.3992	0.89386	0.35873	0.68746	0.028175	0.21356	0.96 (0.92,1.00)	0.0601249	0.28107	0.215547	0.95 (0.91,1.00)	0.0303831	0.275491	0.225437	0.99 (0.89,1.10)	0.807715	0.59864	0
rs8066577	35670772	T/C	0.33772	0.90941	0.58064	0.86464	0.97915	0.010726	0.96 (0.92,1.00)	0.0601673	0.35019	0.0858558	0.96 (0.91,1.01)	0.0901224	0.442805	0	0.96 (0.86,1.07)	0.450436	0.10424	0.621132
rs4510071	35667529	A/C	0.33672	0.91076	0.59857	0.85803	0.97739	0.011096	0.96 (0.92,1.00)	0.0605481	0.360758	0.0646262	0.96 (0.91,1.01)	0.0905498	0.454448	0	0.96 (0.86,1.07)	0.449941	0.106155	0.61694
rs13339672	36059302	T/C	0.028896	1	0.24508	0.93126	0.42064	0.0040929	0.90 (0.80,1.01)	0.0610207	0.0722363	0.570779	0.91 (0.80,1.03)	0.127418	0.123903	0.479143	0.89 (0.67,1.18)	0.408867	0.202277	0.384939
rs36034193	35699876	T/C	0.33837	0.90212	0.5825	0.87417	0.96101	0.01166	0.96 (0.92,1.00)	0.0619763	0.36495	0.0560856	0.96 (0.91,1.01)	0.0936768	0.458481	0	0.96 (0.86,1.07)	0.447912	0.107897	0.613117
rs7216136	35699672	C/T	0.34019	0.89027	0.59029	0.88111	0.95877	0.012245	0.96 (0.92,1.00)	0.0630588	0.375494	0.034285	0.96 (0.92,1.01)	0.10138	0.481988	0	0.95 (0.86,1.06)	0.402779	0.100739	0.628777
rs34196517	35632584	C/T	0.33508	0.91706	0.63098	0.73849	0.97534	0.0098151	0.96 (0.92,1.00)	0.0631823	0.31722	0.149526	0.96 (0.92,1.01)	0.0925247	0.405987	0	0.96 (0.86,1.07)	0.451225	0.106659	0.615833
rs1533494	36173994	C/T	0.083287	0.99959	0.01051	0.076057	0.6698	0.61588	1.07 (1.00,1.16)	0.0633534	0.104508	0.512244	1.09 (1.00,1.18)	0.042243	0.13551	0.459739	1.00 (0.84,1.20)	0.98627	0.506019	0
rs1807883	36167644	A/G	0.30217	0.84838	0.17757	0.25432	0.046259	0.6249	0.96 (0.91,1.00)	0.0644012	0.270165	0.234814	0.97 (0.92,1.02)	0.190432	0.290544	0.19858	0.86 (0.77,0.97)	0.0105669	0.151157	0.514688
rs77818296	36158794	A/C	0.044875	0.97252	0.93983	0.85009	0.11105	0.10145	1.10 (0.99,1.22)	0.0645558	0.620034	0	1.11 (1.00,1.24)	0.0533285	0.729307	0	1.02 (0.80,1.30)	0.886382	0.101519	0.627077
rs1960169	36160101	G/A	0.36187	0.99998	0.84887	0.14782	0.12884	0.034379	0.96 (0.92,1.00)	0.0646669	0.137287	0.456787	0.97 (0.92,1.01)	0.127383	0.228203	0.306758	0.95 (0.85,1.05)	0.286594	0.0893832	0.653433
rs58346455	36146628	C/T	0.048703	0.9611	0.79032	0.6517	0.07295	0.1229	1.10 (0.99,1.21)	0.0655307	0.49244	0	1.10 (0.99,1.23)	0.0686826	0.64124	0	1.03 (0.81,1.31)	0.799207	0.102828	0.624219
rs7211788	35614010	C/T	0.33138	0.88003	0.89007	0.72437	0.83572	0.011874	0.96 (0.92,1.00)	0.0658808	0.376121	0.0329742	0.96 (0.91,1.01)	0.0937245	0.520607	0	0.97 (0.87,1.09)	0.622946	0.0664229	0.7032
rs1859212	36032844	G/A	0.46156	0.98404	0.8898	0.74108	0.11787	0.08981	1.04 (1.00,1.08)	0.0685644	0.546127	0	1.05 (1.00,1.09)	0.0394196	0.582548	0	1.06 (0.96,1.18)	0.217484	0.066076	0.703959
rs11654399	36159494	C/T	0.055713	0.89012	0.84006	0.89817	0.10694	0.09628	1.09 (0.99,1.20)	0.0685911	0.56305	0	1.10 (1.00,1.22)	0.0623858	0.645657	0	1.07 (0.85,1.35)	0.563043	0.144912	0.529413
rs118011780	36160158	C/T	0.04519	0.97972	0.9443	0.87836	0.11189	0.10767	1.10 (0.99,1.22)	0.0698153	0.617156	0	1.11 (1.00,1.24)	0.0575366	0.726126	0	1.02 (0.80,1.29)	0.896492	0.107787	0.613359
rs4794756	36032570	G/A	0.46359	1	0.95166	0.78928	0.14735	0.08223	1.04 (1.00,1.08)	0.0699084	0.592392	0	1.05 (1.00,1.09)	0.0433681	0.601387	0	1.06 (0.96,1.18)	0.211417	0.0781984	0.677623
rs62071185	35709155	T/G	0.34148	0.85706	0.45657	0.98514	0.98803	0.012468	0.96 (0.92,1.00)	0.0735769	0.311913	0.159447	0.96 (0.92,1.01)	0.113042	0.405222	0	0.95 (0.85,1.06)	0.385592	0.0938842	0.643682
rs139887484	35816126	C/T	0.068281	0.8868	0.78052	0.090861	0.84819	0.096036	0.93 (0.85,1.01)	0.0740309	0.439547	0	0.94 (0.86,1.03)	0.207388	0.506496	0	0.83 (0.68,1.02)	0.0709607	0.109065	0.610549
rs12949301	35659510	C/A	0.33379	0.9068	0.76548	0.76836	0.95383	0.015916	0.96 (0.92,1.00)	0.0743929	0.426584	0	0.96 (0.92,1.01)	0.11069	0.557872	0	0.97 (0.87,1.08)	0.526264	0.0698988	0.695623
rs7214120	36592133	C/T	0.39932	0.83295	0.88196	0.75717	0.012856	0.29993	0.96 (0.92,1.00)	0.0744715	0.24291	0.281891	0.97 (0.92,1.02)	0.189071	0.187908	0.373578	0.90 (0.81,1.00)	0.0555837	0.835749	0
chr17:35905333:D	35905333	AT/A	0.11824	0.79992	0.037159	0.71842	0.24461	0.41501	1.07 (0.99,1.15)	0.0746996	0.373672	0.0380842	1.07 (0.99,1.16)	0.0768305	0.365237	0.0554988	1.05 (0.88,1.24)	0.608976	0.932158	0
rs113258584	35855692	G/A	0.071267	0.9225	0.92393	0.096095	0.99448	0.12662	0.93 (0.86,1.01)	0.074713	0.557171	0	0.95 (0.87,1.03)	0.225831	0.565835	0	0.82 (0.68,1.00)	0.0466222	0.0942288	0.642934
rs11078989	36592327	C/T	0.3956	0.8174	0.8685	0.77814	0.011	0.30927	0.96 (0.92,1.00)	0.0749706	0.220365	0.319887	0.97 (0.92,1.02)	0.191481	0.169527	0.403721	0.90 (0.80,1.00)	0.0516547	0.823015	0
rs11651534	36592353	C/T	0.39559	0.81723	0.86852	0.77813	0.011024	0.30953	0.96 (0.92,1.00)	0.0750868	0.220612	0.319474	0.97 (0.92,1.02)	0.191734	0.169763	0.403334	0.90 (0.80,1.00)	0.0517147	0.822669	0
rs113175549	35784587	C/G	0.071143	0.91592	0.73758	0.10876	0.95827	0.10435	0.93 (0.86,1.01)	0.0753238	0.513971	0	0.95 (0.87,1.03)	0.215115	0.548904	0	0.83 (0.68,1.00)	0.0545619	0.118664	0.589301
rs34782765	35852827	C/G	0.071655	0.92353	0.87505	0.098793	0.9966	0.12034	0.93 (0.86,1.01)	0.0756735	0.543051	0	0.95 (0.87,1.03)	0.227898	0.562059	0	0.82 (0.68,1.00)	0.048426	0.095249	0.64072
rs9912756	35796378	A/G	0.071465	0.91813	0.73838	0.11183	0.99472	0.10231	0.93 (0.86,1.01)	0.0768731	0.511024	0	0.95 (0.87,1.03)	0.217585	0.55551	0	0.83 (0.68,1.01)	0.0575929	0.113556	0.600641
rs111856553	35785028	T/G	0.07154	0.91721	0.72022	0.1108	0.98191	0.10216	0.93 (0.86,1.01)	0.077094	0.503582	0	0.95 (0.87,1.03)	0.217984	0.546094	0	0.83 (0.68,1.01)	0.057116	0.118892	0.588793
rs2302800	35627362	G/T	0.33069	0.90364	0.73479	0.67479	0.89265	0.01256	0.96 (0.92,1.00)	0.077213	0.335768	0.114161	0.96 (0.92,1.01)	0.111223	0.455202	0	0.97 (0.87,1.08)	0.556713	0.0709326	0.693375
chr17:35788841:D	35788841	CT/C	0.071508	0.91796	0.72174	0.11083	0.9896	0.10211	0.93 (0.86,1.01)	0.0774279	0.502465	0	0.95 (0.87,1.03)	0.217866	0.54665	0	0.83 (0.68,1.01)	0.0582813	0.115805	0.595659
rs9905670	35790092	C/T	0.071512	0.91807	0.72205	0.11088	0.99086	0.10213	0.93 (0.86,1.01)	0.077505	0.502416	0	0.95 (0.87,1.03)	0.218093	0.546835	0	0.83 (0.68,1.01)	0.0583099	0.115486	0.596367
rs17695670	35798829	A/G	0.071504	0.91785	0.73855	0.11149	0.9957	0.10341	0.93 (0.86,1.01)	0.0775817	0.510588	0	0.95 (0.87,1.03)	0.218829	0.55461	0	0.83 (0.68,1.01)	0.0579058	0.112934	0.602018
rs77115124	35803815	G/A	0.07149	0.91835	0.73881	0.11207	0.99794	0.10299	0.93 (0.86,1.01)	0.0778187	0.51004	0	0.95 (0.87,1.03)	0.21935	0.555814	0	0.83 (0.68,1.01)	0.058029	0.111541	0.605095
rs117386208	36144507	C/A	0.048419	0.95804	0.77345	0.65957	0.073869	0.14362	1.09 (0.99,1.21)	0.0778948	0.486769	0	1.10 (0.99,1.22)	0.0790025	0.636576	0	1.03 (0.81,1.30)	0.837933	0.102693	0.624514
rs80223386	35788255	G/A	0.07049	0.92089	0.73926	0.10667	0.9896	0.10629	0.93 (0.86,1.01)	0.0778963	0.503835	0	0.95 (0.87,1.03)	0.222424	0.542913	0	0.83 (0.68,1.00)	0.051325	0.115478	0.596385
rs9910310	35794539	C/T	0.071525	0.91823	0.72272	0.11112	0.99527	0.10252	0.93 (0.86,1.01)	0.0780612	0.502216	0	0.95 (0.87,1.03)	0.219088	0.547414	0	0.83 (0.68,1.01)	0.0586242	0.114365	0.598852
rs9900363	35602576	A/T	0.35052	0.84623	0.47596	0.69076	0.94491	0.010465	0.96 (0.92,1.00)	0.0792204	0.249221	0.271115	0.96 (0.91,1.01)	0.105651	0.313219	0.157012	0.97 (0.87,1.08)	0.563896	0.053249	0.73234
rs2269842	36059246	A/C	0.27796	0.99998	0.50175	0.69204	0.10222	0.0082326	0.96 (0.92,1.00)	0.0797527	0.0649872	0.584923	0.96 (0.91,1.01)	0.0900335	0.0702968	0.574515	1.01 (0.90,1.13)	0.867364	0.374379	0
chr17:35856525:I	35856525	A/AC	0.071306	0.92202	0.87156	0.10149	0.99565	0.12643	0.93 (0.86,1.01)	0.0798662	0.550064	0	0.95 (0.87,1.03)	0.238613	0.565232	0	0.82 (0.68,1.00)	0.0467224	0.0942522	0.642883
rs4795199	35816841	T/C	0.07137	0.91831	0.76998	0.1085	0.98958	0.11023	0.93 (0.86,1.01)	0.0799355	0.517125	0	0.95 (0.87,1.03)	0.221534	0.558545	0	0.83 (0.68,1.01)	0.0586633	0.099203	0.632124
rs916894	36084261	A/G	0.17502	0.92219	0.78641	0.52416	0.36858	0.15103	1.05 (0.99,1.11)	0.0802199	0.965309	0	1.05 (0.99,1.12)	0.0966457	0.932613	0	1.05 (0.91,1.20)	0.515576	0.72236	0
rs75709051	35798894	C/T	0.071252	0.91596	0.70614	0.10911	0.97516	0.10677	0.93 (0.86,1.01)	0.080436	0.496473	0	0.95 (0.87,1.03)	0.22497	0.535669	0	0.83 (0.68,1.01)	0.0568634	0.114726	0.598051
chr17:36084292:D	36084292	CTGGTTCTCAAATTTAGCTACACAT/C	0.17457	0.91915	0.74155	0.54037	0.39958	0.15226	1.05 (0.99,1.11)	0.0815385	0.978935	0	1.05 (0.99,1.12)	0.0976302	0.951907	0	1.05 (0.91,1.20)	0.52392	0.697024	0
rs9914919	35842924	T/C	0.07104	0.91998	0.85727	0.10956	0.99441	0.12302	0.93 (0.86,1.01)	0.0815717	0.558785	0	0.95 (0.87,1.03)	0.231485	0.585776	0	0.83 (0.68,1.01)	0.0578153	0.0966315	0.637717
rs76528153	35832500	A/T	0.070882	0.91587	0.90602	0.10763	0.97921	0.12888	0.93 (0.86,1.01)	0.0820086	0.569769	0	0.95 (0.87,1.03)	0.228285	0.594615	0	0.83 (0.68,1.01)	0.0589909	0.0940101	0.643409
rs9906065	35839246	A/G	0.070971	0.91955	0.86114	0.11021	0.98784	0.12392	0.93 (0.86,1.01)	0.0824222	0.560125	0	0.95 (0.87,1.03)	0.23172	0.588683	0	0.83 (0.68,1.01)	0.0594929	0.096519	0.637962
rs28373531	35834201	G/A	0.070969	0.91954	0.86076	0.11094	0.98661	0.12394	0.93 (0.86,1.01)	0.0827394	0.561046	0	0.95 (0.87,1.03)	0.232486	0.590189	0	0.83 (0.68,1.01)	0.0594743	0.0963791	0.638266
rs9895640	35828434	T/C	0.071074	0.91939	0.85042	0.10241	0.97176	0.12545	0.93 (0.86,1.01)	0.0829886	0.536054	0	0.95 (0.87,1.03)	0.230816	0.566417	0	0.83 (0.68,1.01)	0.0612433	0.0924486	0.646794
chr17:36030090:I	36030090	T/TA	0.3976	0.91816	0.25593	0.7921	0.023939	0.37632	0.96 (0.92,1.01)	0.0842131	0.235805	0.293946	0.96 (0.91,1.00)	0.0448137	0.273447	0.229043	0.98 (0.88,1.09)	0.725359	0.467638	0
rs79527734	35833190	A/C	0.071036	0.91971	0.84407	0.1103	0.98445	0.12455	0.93 (0.86,1.01)	0.0843965	0.552539	0	0.95 (0.87,1.03)	0.23482	0.583167	0	0.83 (0.68,1.01)	0.0607105	0.0967439	0.637473
rs112731800	35832230	C/T	0.071036	0.91971	0.844	0.11046	0.98414	0.12458	0.93 (0.86,1.01)	0.0844791	0.552746	0	0.95 (0.87,1.03)	0.234999	0.583499	0	0.83 (0.68,1.01)	0.0607277	0.0966698	0.637634
rs6607284	36026335	T/C	0.36948	1	0.21013	0.96229	0.038616	0.44037	1.04 (1.00,1.08)	0.0848739	0.324373	0.136018	1.04 (1.00,1.09)	0.0641622	0.411081	0	1.03 (0.93,1.14)	0.585406	0.335608	0
rs1474054	36163150	A/G	0.28681	1	0.15407	0.097977	0.91447	0.3769	1.04 (0.99,1.09)	0.0849618	0.467526	0	1.03 (0.98,1.08)	0.251255	0.332996	0.119517	1.12 (1.01,1.25)	0.0396033	0.2069	0.372249
rs2269841	36059377	A/G	0.27799	1	0.49922	0.6798	0.096494	0.0090031	0.96 (0.92,1.01)	0.0851322	0.0634213	0.588048	0.96 (0.91,1.01)	0.095316	0.068093	0.578802	1.01 (0.90,1.13)	0.844639	0.381296	0
rs9900825	36152099	G/A	0.26608	1	0.75296	0.15534	0.61905	0.064728	1.04 (0.99,1.09)	0.0873249	0.421074	0	1.03 (0.98,1.08)	0.21679	0.501856	0	1.11 (0.99,1.24)	0.0728294	0.281809	0.136699
rs7225467	35865354	C/T	0.072338	0.91691	0.81673	0.20113	0.91615	0.10754	0.93 (0.86,1.01)	0.0875363	0.693187	0	0.95 (0.87,1.04)	0.255304	0.733725	0	0.82 (0.68,0.99)	0.0422104	0.0831363	0.666944
chr17:36135461:D	36135461	GCTT/G	0.19026	0.92221	0.85888	0.66679	0.81032	0.025393	1.05 (0.99,1.10)	0.0913133	0.498422	0	1.03 (0.97,1.09)	0.315862	0.714819	0	1.16 (1.01,1.32)	0.0347933	0.368329	0
rs17841462	36119537	A/C	0.030809	1	0.66165	0.84232	0.29491	0.16973	0.91 (0.81,1.02)	0.0917469	0.940157	0	0.93 (0.82,1.05)	0.231382	0.962482	0	0.91 (0.69,1.19)	0.491427	0.430246	0
rs62075729	35834456	C/T	0.02852	0.80305	0.69253	0.27506	0.22177	0.068159	1.14 (0.98,1.32)	0.093392	0.346372	0.093422	1.14 (0.97,1.34)	0.106204	0.331251	0.122876	1.01 (0.72,1.42)	0.944343	0.628506	0
rs78358316	36162124	A/G	0.045041	0.97789	0.84596	0.88115	0.11618	0.13493	1.09 (0.99,1.21)	0.0950519	0.589138	0	1.10 (0.99,1.23)	0.081068	0.698391	0	1.02 (0.80,1.30)	0.860667	0.117581	0.591713
rs11868780	35760530	A/G	0.070205	0.85926	0.76725	0.090545	0.86618	0.12643	0.93 (0.86,1.01)	0.0951057	0.445315	0	0.94 (0.86,1.03)	0.199938	0.508995	0	0.87 (0.71,1.06)	0.164682	0.117024	0.59295
rs9912022	36118609	A/G	0.03046	0.98109	0.59469	0.83497	0.31633	0.18483	0.91 (0.81,1.02)	0.0953437	0.952751	0	0.93 (0.82,1.05)	0.235439	0.963926	0	0.92 (0.70,1.20)	0.529195	0.461993	0
chr17:36059034:I	36059034	A/AG	0.15683	0.98002	0.53903	0.46096	0.60292	0.099494	1.05 (0.99,1.11)	0.0972749	0.77119	0	1.04 (0.98,1.11)	0.168405	0.659804	0	1.10 (0.95,1.26)	0.19742	0.859122	0
rs2269845	36058725	G/A	0.15686	1	0.54498	0.4643	0.602	0.098767	1.05 (0.99,1.11)	0.0973846	0.772101	0	1.04 (0.98,1.11)	0.167924	0.659883	0	1.10 (0.95,1.26)	0.195923	0.855996	0
rs9911288	36118286	A/G	0.030813	0.99987	0.58748	0.83404	0.31967	0.18943	0.91 (0.81,1.02)	0.0974878	0.953411	0	0.93 (0.82,1.05)	0.238798	0.963159	0	0.92 (0.70,1.20)	0.52655	0.466477	0
rs72830486	36076856	C/A	0.16343	0.95456	0.64113	0.72787	0.54819	0.14634	1.05 (0.99,1.11)	0.0978348	0.996885	0	1.05 (0.99,1.12)	0.104072	0.990193	0	1.05 (0.91,1.20)	0.518725	0.642001	0
rs11656397	36156703	T/C	0.23573	0.9766	0.89241	0.32438	0.92826	0.12461	1.04 (0.99,1.09)	0.0978769	0.897465	0	1.03 (0.98,1.08)	0.294119	0.91623	0	1.15 (1.02,1.29)	0.0250511	0.403185	0
chr17:36059424:I	36059424	A/AG	0.28048	0.98245	0.51006	0.67476	0.099843	0.01187	0.96 (0.92,1.01)	0.0997439	0.0728659	0.569573	0.96 (0.91,1.01)	0.11336	0.0834288	0.549793	1.01 (0.90,1.13)	0.9021	0.335179	0
rs117957474	35859248	G/A	0.048181	0.82567	0.61049	0.24	0.70428	0.11937	0.92 (0.83,1.02)	0.100018	0.661985	0	0.92 (0.83,1.03)	0.162938	0.661496	0	0.86 (0.66,1.10)	0.224759	0.174927	0.456581
rs6503620	36592802	A/G	0.43491	0.75711	0.83036	0.76613	0.048	0.23159	0.96 (0.92,1.01)	0.100452	0.428529	0	0.98 (0.93,1.03)	0.35417	0.36015	0.065859	0.87 (0.77,0.97)	0.011086	0.837172	0
rs7218025	36592034	G/A	0.38886	0.80024	0.86298	0.62899	0.0065047	0.28946	0.96 (0.92,1.01)	0.101033	0.108299	0.505689	0.97 (0.93,1.02)	0.260253	0.0879093	0.541626	0.89 (0.80,1.00)	0.0483225	0.740689	0
rs1016991	36058153	A/T	0.15586	0.98249	0.55242	0.4674	0.59975	0.10292	1.05 (0.99,1.11)	0.102376	0.77269	0	1.04 (0.98,1.11)	0.169988	0.657395	0	1.09 (0.95,1.26)	0.211627	0.841939	0
rs147617269	35868620	A/C	0.048216	0.8252	0.60055	0.24439	0.69955	0.12159	0.92 (0.83,1.02)	0.102825	0.660441	0	0.92 (0.83,1.03)	0.166692	0.658617	0	0.86 (0.66,1.10)	0.226022	0.175859	0.454231
rs7211602	36026401	C/A	0.42686	0.99997	0.1343	0.72188	0.031003	0.64224	1.03 (0.99,1.08)	0.105908	0.203503	0.347891	1.04 (0.99,1.08)	0.112782	0.252399	0.26566	1.01 (0.91,1.11)	0.911856	0.230728	0.303798
rs11652041	36027838	A/G	0.40156	0.97626	0.27701	0.87887	0.029584	0.45536	1.03 (0.99,1.08)	0.10698	0.273857	0.228321	1.04 (1.00,1.09)	0.0602505	0.331572	0.122259	1.01 (0.92,1.12)	0.776593	0.417087	0
rs8066151	36083304	T/C	0.43653	0.95257	0.19299	0.9886	0.039781	0.4541	1.04 (0.99,1.08)	0.107437	0.275417	0.225568	1.04 (1.00,1.09)	0.0764122	0.243014	0.281715	0.97 (0.88,1.08)	0.571279	0.593969	0
rs12951345	36077863	A/C	0.24441	0.99998	0.88943	0.50776	0.472	0.049005	0.96 (0.92,1.01)	0.107441	0.515699	0	0.96 (0.91,1.01)	0.111091	0.419714	0	0.96 (0.86,1.08)	0.492616	0.849913	0
rs66934382	36567537	T/G	0.16189	0.73616	0.68372	0.42217	0.76544	0.08855	0.95 (0.90,1.01)	0.108343	0.741344	0	0.96 (0.90,1.02)	0.209899	0.793005	0	0.89 (0.77,1.04)	0.136772	0.711986	0
rs8070558	36030022	T/C	0.39692	0.93101	0.29485	0.78942	0.030461	0.41828	1.03 (0.99,1.08)	0.108466	0.270134	0.234869	1.04 (1.00,1.09)	0.0638392	0.315629	0.15251	1.01 (0.91,1.12)	0.817354	0.419521	0
rs2097759	36079453	A/C	0.1689	0.97799	0.61858	0.57446	0.57955	0.18992	1.05 (0.99,1.11)	0.109664	0.999515	0	1.05 (0.99,1.11)	0.107891	0.996323	0	1.03 (0.90,1.18)	0.619324	0.646836	0
rs2269844	36058814	G/A	0.15613	1	0.57178	0.51208	0.60488	0.10457	1.05 (0.99,1.11)	0.109766	0.785198	0	1.04 (0.98,1.11)	0.176295	0.67092	0	1.09 (0.95,1.25)	0.237697	0.824722	0
rs2411154	36056556	T/C	0.15709	0.95473	0.60223	0.69684	0.53786	0.075383	0.95 (0.90,1.01)	0.110012	0.710342	0	0.96 (0.90,1.02)	0.192028	0.57399	0	0.91 (0.79,1.05)	0.190711	0.761162	0
rs951814	36183515	G/A	0.12978	0.95591	0.15241	0.16733	0.59312	0.55357	1.05 (0.99,1.12)	0.114128	0.571088	0	1.06 (0.99,1.13)	0.0823369	0.657746	0	1.00 (0.87,1.16)	0.961322	0.500722	0
rs9914818	36083713	A/T	0.42727	0.95737	0.19162	0.66143	0.037729	0.57421	1.03 (0.99,1.08)	0.114454	0.25931	0.253736	1.04 (1.00,1.09)	0.0803916	0.222026	0.317111	0.96 (0.87,1.07)	0.489006	0.631715	0
rs17660636	35966490	A/G	0.35683	0.77865	0.50922	0.18239	0.47905	0.41652	1.04 (0.99,1.09)	0.11495	0.830993	0	1.04 (0.99,1.09)	0.145488	0.839308	0	1.02 (0.91,1.15)	0.702568	0.482648	0
rs78743061	35765577	T/C	0.067273	0.84653	0.83038	0.10053	0.94607	0.17176	0.93 (0.86,1.02)	0.115419	0.519907	0	0.95 (0.87,1.04)	0.255353	0.552111	0	0.86 (0.70,1.05)	0.136477	0.120486	0.585233
rs17660494	35946926	G/C	0.35626	0.77402	0.56253	0.17404	0.47525	0.40708	1.04 (0.99,1.09)	0.115678	0.827346	0	1.04 (0.99,1.09)	0.14056	0.840795	0	1.02 (0.91,1.14)	0.76493	0.479294	0
rs7215696	35762495	T/C	0.067497	0.84673	0.83351	0.10768	0.94628	0.17091	0.93 (0.86,1.02)	0.117059	0.53691	0	0.95 (0.87,1.04)	0.257305	0.571695	0	0.86 (0.70,1.05)	0.139338	0.123228	0.57909
rs28653303	35770028	C/T	0.067739	0.84772	0.81913	0.10064	0.92328	0.17142	0.94 (0.86,1.02)	0.118491	0.509645	0	0.95 (0.87,1.04)	0.257253	0.547909	0	0.86 (0.70,1.05)	0.146314	0.117556	0.591767
rs142654693	35755057	G/A	0.066848	0.85164	0.84291	0.10408	0.92235	0.17411	0.93 (0.86,1.02)	0.118963	0.526247	0	0.95 (0.87,1.04)	0.26137	0.562724	0	0.85 (0.70,1.05)	0.132589	0.123211	0.579129
rs4386174	36515665	A/T	0.15233	0.82333	0.28603	0.58745	0.42798	0.068444	0.95 (0.90,1.01)	0.119685	0.396211	0	0.96 (0.90,1.02)	0.222373	0.442094	0	0.89 (0.77,1.03)	0.123615	0.946925	0
rs17661165	36028917	T/C	0.40165	0.96545	0.28917	0.87058	0.02815	0.49341	1.03 (0.99,1.08)	0.120155	0.260128	0.252318	1.04 (1.00,1.09)	0.0678495	0.314745	0.154163	1.01 (0.92,1.12)	0.804045	0.415094	0
rs80353573	35774998	C/T	0.067745	0.84197	0.83924	0.097179	0.92	0.18295	0.94 (0.86,1.02)	0.122336	0.509643	0	0.95 (0.87,1.04)	0.264828	0.542584	0	0.86 (0.70,1.05)	0.143565	0.104772	0.619968
rs9892033	36054431	A/G	0.16889	0.88325	0.78562	0.42936	0.83285	0.12889	0.96 (0.90,1.01)	0.123472	0.884255	0	0.96 (0.90,1.02)	0.15629	0.819009	0	0.95 (0.83,1.10)	0.51318	0.7903	0
rs17696979	35875487	T/G	0.071458	0.92739	0.75016	0.1312	0.99897	0.16577	0.94 (0.87,1.02)	0.124572	0.563545	0	0.96 (0.88,1.04)	0.334492	0.581627	0	0.83 (0.69,1.01)	0.0578241	0.10986	0.608799
rs28526123	35874074	C/G	0.071859	0.92688	0.75318	0.14407	0.96142	0.16087	0.94 (0.87,1.02)	0.128704	0.574913	0	0.96 (0.88,1.05)	0.344723	0.608206	0	0.83 (0.69,1.01)	0.056833	0.106011	0.617253
rs35991504	36122425	T/G	0.10675	0.95438	0.9064	0.98526	0.018469	0.34605	1.05 (0.98,1.13)	0.130557	0.249422	0.270769	1.06 (0.98,1.13)	0.134444	0.138973	0.453991	0.97 (0.83,1.14)	0.738847	0.932159	0
rs3110651	36075868	G/C	0.16685	0.97814	0.67369	0.70672	0.65622	0.17969	1.04 (0.99,1.10)	0.131018	0.99902	0	1.05 (0.99,1.11)	0.141475	0.998265	0	1.05 (0.92,1.21)	0.464627	0.875775	0
rs4239216	35959251	C/G	0.36338	0.91804	0.26128	0.65046	0.24271	0.47073	1.03 (0.99,1.08)	0.132411	0.778755	0	1.03 (0.99,1.08)	0.177486	0.903575	0	1.02 (0.92,1.13)	0.687358	0.0463798	0.747968
rs4595843	36206306	C/T	0.057731	0.73129	0.87438	0.54433	0.81843	0.11029	0.93 (0.85,1.02)	0.132592	0.854722	0	0.95 (0.86,1.06)	0.372585	0.987923	0	0.81 (0.65,1.02)	0.0696146	0.0629082	0.710899
rs4795269	36517829	G/A	0.16336	0.87899	0.4848	0.47786	0.73636	0.088953	0.96 (0.91,1.01)	0.135109	0.618056	0	0.96 (0.91,1.02)	0.225131	0.656491	0	0.91 (0.79,1.04)	0.172629	0.807809	0
rs2411155	36056474	G/A	0.1547	0.96506	0.58304	0.72092	0.54273	0.098454	0.96 (0.90,1.01)	0.135124	0.735918	0	0.96 (0.90,1.02)	0.211357	0.59989	0	0.92 (0.80,1.06)	0.237315	0.76744	0
rs8069412	36030031	A/G	0.16834	1	0.75126	0.53934	0.20383	0.33577	1.04 (0.99,1.10)	0.135687	0.850414	0	1.05 (0.99,1.11)	0.0824653	0.806712	0	0.99 (0.87,1.13)	0.923011	0.862532	0
rs113620991	35961406	G/A	0.16488	0.85964	0.30124	0.82457	0.28444	0.078071	0.96 (0.91,1.01)	0.136352	0.367791	0.0502556	0.96 (0.91,1.02)	0.205072	0.401873	0	0.90 (0.79,1.04)	0.143579	0.0539243	0.730824
rs12953286	35920839	A/G	0.36717	0.89937	0.25885	0.6588	0.24184	0.48382	1.03 (0.99,1.08)	0.136729	0.772168	0	1.03 (0.99,1.08)	0.188796	0.889213	0	1.02 (0.92,1.14)	0.671144	0.0600551	0.717183
rs1557812	36034365	G/A	0.21368	0.99998	0.24498	0.99285	0.47311	0.30115	0.96 (0.92,1.01)	0.137506	0.86182	0	0.97 (0.92,1.02)	0.178522	0.843153	0	0.91 (0.81,1.03)	0.124031	0.0455239	0.749945
rs12949534	36148587	C/T	0.11553	1	0.48903	0.10273	0.066951	0.42056	1.05 (0.99,1.12)	0.137651	0.182772	0.382008	1.05 (0.98,1.12)	0.147719	0.213197	0.331827	1.03 (0.89,1.20)	0.701433	0.325786	0
rs12942520	35947226	T/G	0.36354	0.91787	0.24477	0.65214	0.24921	0.49431	1.03 (0.99,1.08)	0.138315	0.762663	0	1.03 (0.99,1.08)	0.176058	0.89215	0	1.02 (0.92,1.13)	0.721094	0.0456606	0.749629
rs2688	36046931	T/G	0.3881	0.99999	0.72838	0.12635	0.93745	0.19142	1.03 (0.99,1.07)	0.138876	0.574412	0	1.03 (0.99,1.07)	0.195517	0.535885	0	1.06 (0.96,1.17)	0.288844	0.705658	0
rs3094505	36074905	C/T	0.16718	0.98453	0.69136	0.71085	0.69448	0.18247	1.04 (0.99,1.10)	0.139542	0.998548	0	1.04 (0.98,1.11)	0.155073	0.998074	0	1.05 (0.92,1.21)	0.457549	0.854989	0
rs11263757	36076011	G/A	0.16743	0.97465	0.65594	0.69895	0.67324	0.19485	0.96 (0.91,1.01)	0.139641	0.999625	0	0.96 (0.90,1.02)	0.152579	0.999342	0	0.95 (0.83,1.09)	0.473978	0.846971	0
rs55771610	36067169	G/A	0.17713	0.97153	0.6667	0.45595	0.46685	0.30185	0.96 (0.91,1.01)	0.140862	0.981054	0	0.97 (0.92,1.03)	0.28818	0.884682	0	0.92 (0.81,1.05)	0.200186	0.393041	0
rs56189897	36053791	A/C	0.052655	0.87885	0.70197	0.61573	0.34742	0.046567	0.93 (0.85,1.02)	0.141	0.368306	0.0491974	0.95 (0.85,1.05)	0.274357	0.642064	0	0.92 (0.73,1.16)	0.498347	0.0680693	0.699607
rs3094506	36074697	C/T	0.16877	1	0.69498	0.71245	0.70266	0.18652	1.04 (0.99,1.10)	0.143641	0.998645	0	1.04 (0.98,1.11)	0.154459	0.997884	0	1.05 (0.92,1.20)	0.484206	0.864467	0
rs3110643	36073492	T/C	0.18296	1	0.75279	0.84847	0.88441	0.10595	1.04 (0.99,1.10)	0.14506	0.889855	0	1.03 (0.98,1.09)	0.270012	0.952418	0	1.10 (0.97,1.26)	0.151052	0.426665	0
rs12051836	36549504	T/C	0.17727	0.78208	0.58849	0.33082	0.85091	0.092517	1.04 (0.99,1.10)	0.147087	0.566337	0	1.03 (0.97,1.09)	0.312394	0.669665	0	1.12 (0.98,1.29)	0.103912	0.356419	0
rs3110623	35902225	C/G	0.36351	0.90903	0.2412	0.66858	0.24055	0.52441	0.97 (0.93,1.01)	0.147776	0.74111	0	0.97 (0.93,1.02)	0.19667	0.871998	0	0.98 (0.88,1.09)	0.66915	0.0478712	0.74454
rs3110631	36074513	T/C	0.16732	0.9799	0.69814	0.71463	0.7107	0.19211	1.04 (0.99,1.10)	0.149276	0.998506	0	1.04 (0.98,1.11)	0.169395	0.998367	0	1.05 (0.92,1.21)	0.441655	0.834666	0
rs4461121	36515717	T/C	0.16033	0.89389	0.51032	0.46835	0.78357	0.10159	0.96 (0.91,1.01)	0.149412	0.646799	0	0.97 (0.91,1.02)	0.244744	0.687355	0	0.91 (0.79,1.04)	0.178184	0.733294	0
chr17:36196412:D	36196412	AG/A	0.061412	0.75863	0.46447	0.54286	0.59336	0.17086	0.93 (0.85,1.02)	0.150289	0.792694	0	0.96 (0.87,1.05)	0.364161	0.931837	0	0.85 (0.68,1.06)	0.139073	0.0510454	0.737311
rs17138585	35999301	C/T	0.081781	0.84717	0.023192	0.21053	0.39767	0.93914	1.06 (0.98,1.15)	0.151501	0.168945	0.404675	1.05 (0.97,1.15)	0.24729	0.122831	0.480948	1.12 (0.92,1.37)	0.266323	0.978994	0
rs2411153	36075815	C/G	0.42827	0.93464	0.20228	0.34452	0.34826	0.24194	0.97 (0.93,1.01)	0.152286	0.438292	0	0.97 (0.93,1.01)	0.169318	0.425599	0	0.97 (0.87,1.07)	0.554074	0.595198	0
chr17:35935556:I	35935556	TA/T	0.35648	0.91368	0.25769	0.60685	0.22472	0.55909	1.03 (0.99,1.08)	0.152406	0.724825	0	1.03 (0.98,1.08)	0.198513	0.857222	0	1.02 (0.92,1.13)	0.739569	0.0630484	0.710591
rs111453699	35900878	A/G	0.19633	0.83748	0.67922	0.68468	0.39133	0.15063	0.96 (0.91,1.01)	0.152993	0.775759	0	0.96 (0.91,1.02)	0.172088	0.772981	0	0.95 (0.83,1.08)	0.41629	0.12038	0.58547
rs4795218	36078510	G/A	0.23424	0.99996	0.95914	0.54383	0.43347	0.084851	0.97 (0.92,1.01)	0.15335	0.5864	0	0.97 (0.92,1.02)	0.200997	0.532584	0	0.95 (0.85,1.07)	0.376513	0.732853	0
rs3110642	36073620	T/C	0.18248	0.99995	0.74298	0.78258	0.87564	0.12257	1.04 (0.99,1.09)	0.15408	0.908999	0	1.03 (0.98,1.09)	0.266511	0.956577	0	1.09 (0.96,1.25)	0.177752	0.461237	0
rs4334342	36516801	G/A	0.16075	0.89593	0.5068	0.45932	0.78231	0.10695	0.96 (0.91,1.02)	0.154118	0.647956	0	0.97 (0.91,1.02)	0.246562	0.685154	0	0.91 (0.80,1.05)	0.187951	0.738362	0
rs3110621	35906918	T/C	0.36418	0.89543	0.25077	0.62562	0.22457	0.56614	0.97 (0.93,1.01)	0.154121	0.72084	0	0.97 (0.93,1.01)	0.187235	0.874197	0	0.98 (0.88,1.09)	0.734564	0.0454853	0.750035
rs9905004	36061282	G/A	0.048264	0.99983	0.18915	0.86133	0.23879	0.014582	0.94 (0.85,1.03)	0.155156	0.0668714	0.581198	0.94 (0.86,1.04)	0.257647	0.100694	0.51889	0.88 (0.71,1.10)	0.273627	0.208523	0.367748
rs2689	36047101	T/A	0.48189	0.99896	0.52218	0.23559	0.69745	0.16798	1.03 (0.99,1.07)	0.155987	0.603503	0	1.03 (0.98,1.07)	0.216172	0.600698	0	1.05 (0.95,1.16)	0.30814	0.720218	0
rs35344140	35964663	T/C	0.36125	0.92559	0.22638	0.67526	0.22729	0.56298	1.03 (0.99,1.08)	0.156293	0.699172	0	1.03 (0.98,1.08)	0.211924	0.840326	0	1.02 (0.92,1.14)	0.676915	0.0408533	0.760885
rs12941190	36147788	A/T	0.11639	0.97217	0.41049	0.1048	0.05279	0.4531	1.05 (0.98,1.11)	0.156686	0.136877	0.457469	1.05 (0.98,1.12)	0.160642	0.158258	0.422201	1.02 (0.88,1.19)	0.759576	0.330609	0
rs8075802	35943220	T/C	0.36101	0.91349	0.24013	0.68152	0.26021	0.5329	1.03 (0.99,1.08)	0.156827	0.751606	0	1.03 (0.98,1.08)	0.205559	0.874699	0	1.02 (0.92,1.13)	0.695839	0.0485575	0.742969
rs9916047	36145491	G/T	0.11621	0.96539	0.39716	0.10705	0.046713	0.4552	1.05 (0.98,1.11)	0.157162	0.124961	0.477363	1.05 (0.98,1.12)	0.161922	0.14917	0.437143	1.03 (0.88,1.19)	0.742982	0.301879	0.0618054
rs718960	36077279	C/T	0.23477	0.99999	0.97495	0.59268	0.42083	0.077341	0.97 (0.92,1.01)	0.158859	0.554323	0	0.97 (0.92,1.02)	0.212825	0.505574	0	0.94 (0.84,1.06)	0.335737	0.702468	0
rs4795216	36056067	G/C	0.15368	0.95899	0.58079	0.74329	0.5354	0.11852	0.96 (0.91,1.02)	0.159937	0.744371	0	0.96 (0.90,1.02)	0.230535	0.603238	0	0.93 (0.80,1.07)	0.287392	0.749996	0
chr17:35871858:I	35871858	T/TA	0.073769	0.91839	0.54432	0.18628	0.99703	0.15782	0.94 (0.87,1.02)	0.160536	0.529728	0	0.97 (0.89,1.05)	0.444623	0.58096	0	0.82 (0.68,0.99)	0.0369225	0.095882	0.639346
chr17:36119133:D	36119133	AAAG/A	0.10711	0.94791	0.88346	0.86943	0.031804	0.35084	1.05 (0.98,1.12)	0.16173	0.316814	0.150289	1.05 (0.98,1.13)	0.167147	0.175616	0.393742	0.96 (0.82,1.13)	0.663442	0.96104	0
rs8067696	36122952	A/G	0.10755	0.96106	0.91693	0.96414	0.022281	0.39913	1.05 (0.98,1.12)	0.162849	0.266547	0.241148	1.05 (0.98,1.13)	0.173203	0.147422	0.440026	0.97 (0.83,1.14)	0.741111	0.968578	0
rs41377745	36508385	T/C	0.15861	0.8815	0.42942	0.49193	0.79097	0.10048	0.96 (0.91,1.02)	0.165161	0.58193	0	0.97 (0.91,1.03)	0.267306	0.622777	0	0.91 (0.79,1.04)	0.17033	0.747584	0
rs4795215	36055614	G/C	0.15329	0.95313	0.58993	0.7426	0.53457	0.1219	0.96 (0.91,1.02)	0.165233	0.745952	0	0.96 (0.90,1.02)	0.230483	0.600325	0	0.93 (0.81,1.07)	0.310479	0.735076	0
rs28667231	36064088	G/C	0.047066	0.94234	0.19471	0.80409	0.24298	0.016055	0.94 (0.85,1.03)	0.16733	0.0696254	0.575816	0.94 (0.85,1.05)	0.268863	0.102827	0.515166	0.89 (0.71,1.12)	0.310991	0.223041	0.326463
rs12951822	36195956	A/C	0.060931	0.76489	0.47993	0.55467	0.59777	0.18845	0.94 (0.85,1.03)	0.16754	0.804575	0	0.96 (0.87,1.06)	0.395904	0.937209	0	0.85 (0.68,1.06)	0.141895	0.0479453	0.74437
rs3110624	35899687	G/T	0.3755	0.82369	0.45143	0.20891	0.69032	0.49915	0.97 (0.93,1.01)	0.168223	0.836764	0	0.97 (0.93,1.02)	0.198691	0.829071	0	0.99 (0.89,1.11)	0.871516	0.626941	0
rs1800929	36047275	T/C	0.10695	0.94602	0.86713	0.7408	0.14316	0.02177	1.05 (0.98,1.12)	0.170065	0.125481	0.476491	1.05 (0.98,1.12)	0.206882	0.205861	0.343991	1.06 (0.90,1.25)	0.465951	0.0882465	0.655893
rs79830368	35883092	T/C	0.04744	0.83014	0.48523	0.33364	0.65952	0.17573	0.93 (0.84,1.03)	0.170664	0.656289	0	0.94 (0.84,1.05)	0.252678	0.637257	0	0.87 (0.67,1.12)	0.279695	0.185135	0.430496
rs3094503	36030408	A/C	0.19532	0.99883	0.90321	0.21227	0.36878	0.36886	0.96 (0.92,1.02)	0.171651	0.719944	0	0.96 (0.91,1.02)	0.191078	0.65691	0	0.96 (0.84,1.08)	0.477466	0.570232	0
rs2411156	36055233	C/A	0.15296	0.94892	0.59442	0.74792	0.5337	0.12672	0.96 (0.91,1.02)	0.172066	0.748044	0	0.96 (0.90,1.02)	0.233042	0.598687	0	0.93 (0.81,1.07)	0.332997	0.721454	0
rs763512	35889531	G/A	0.3108	0.99999	0.47266	0.77148	0.9792	0.066161	1.03 (0.99,1.08)	0.17242	0.551335	0	1.03 (0.98,1.07)	0.284241	0.624988	0	1.09 (0.98,1.21)	0.123819	0.472456	0
rs78127715	35884265	A/T	0.071783	0.92921	0.64838	0.16549	0.88412	0.21811	0.95 (0.87,1.02)	0.172829	0.596338	0	0.97 (0.89,1.05)	0.423585	0.588695	0	0.83 (0.69,1.01)	0.0617429	0.142402	0.535274
rs116966690	35883855	G/T	0.047437	0.83023	0.47742	0.33896	0.65638	0.17643	0.93 (0.84,1.03)	0.172953	0.653253	0	0.94 (0.84,1.05)	0.255856	0.633658	0	0.87 (0.67,1.12)	0.279014	0.184616	0.43184
chr17:36541256:I	36541256	ATTTC/A	0.13693	0.71694	0.63712	0.89087	0.19806	0.15571	1.05 (0.98,1.12)	0.175779	0.554202	0	1.04 (0.97,1.12)	0.232211	0.528221	0	1.08 (0.91,1.27)	0.370161	0.886805	0
chr17:35654469:D	35654469	T/TAC	0.21439	0.9446	0.95424	0.18875	0.41451	0.061886	0.97 (0.92,1.02)	0.177272	0.255303	0.260661	0.96 (0.91,1.02)	0.192151	0.217574	0.324543	1.00 (0.88,1.13)	0.944693	0.35266	0
rs718961	36077099	G/A	0.23489	1	0.96552	0.59644	0.41879	0.088815	0.97 (0.92,1.02)	0.177843	0.565703	0	0.97 (0.92,1.02)	0.22685	0.510865	0	0.95 (0.85,1.07)	0.375487	0.721926	0
chr17:35608781:D	35608781	C/CCT	0.20852	0.95513	0.88329	0.13962	0.44305	0.055014	0.97 (0.92,1.02)	0.178136	0.198311	0.35646	0.96 (0.91,1.02)	0.183942	0.167299	0.407373	1.00 (0.89,1.13)	0.998919	0.372433	0
rs12939622	35971548	G/A	0.36418	0.93957	0.28368	0.65045	0.21184	0.60046	1.03 (0.99,1.07)	0.178399	0.710173	0	1.03 (0.98,1.08)	0.209145	0.868407	0	1.01 (0.91,1.12)	0.852161	0.0550172	0.728376
rs12948642	36062428	G/C	0.047621	0.94918	0.19145	0.86949	0.23815	0.017317	0.94 (0.85,1.03)	0.185296	0.0687077	0.577601	0.94 (0.85,1.04)	0.266658	0.0960651	0.527036	0.90 (0.72,1.13)	0.367277	0.219507	0.336691
rs7405482	36562559	A/G	0.17189	0.79254	0.54839	0.46892	0.81446	0.13511	1.04 (0.98,1.10)	0.18692	0.694646	0	1.03 (0.97,1.09)	0.33955	0.760316	0	1.11 (0.96,1.27)	0.14608	0.532176	0
rs17138469	36080165	G/C	0.19118	0.99903	0.7994	0.83895	0.99896	0.16765	0.97 (0.92,1.02)	0.189197	0.960694	0	0.96 (0.91,1.02)	0.184079	0.930442	0	0.97 (0.86,1.11)	0.693058	0.990625	0
rs3110645	36073176	T/G	0.21636	1	0.48873	0.9545	0.70664	0.23699	1.03 (0.98,1.09)	0.189291	0.961889	0	1.03 (0.98,1.08)	0.297503	0.9622	0	1.05 (0.93,1.19)	0.39878	0.543593	0
chr17:36054504:D	36054504	TG/T	0.030395	0.8938	0.29413	0.85636	0.33821	0.02967	0.92 (0.82,1.04)	0.189339	0.161546	0.416806	0.93 (0.82,1.06)	0.2914	0.266345	0.241501	0.91 (0.68,1.22)	0.528617	0.144654	0.530019
rs1034686	35899141	A/T	0.40923	0.81132	0.26285	0.3981	0.80046	0.50984	0.97 (0.93,1.01)	0.189414	0.864129	0	0.97 (0.93,1.02)	0.255195	0.828439	0	0.98 (0.88,1.09)	0.70752	0.729716	0
rs12452595	35792277	T/A	0.073144	0.70609	0.17655	0.17444	0.17691	0.97116	1.06 (0.97,1.16)	0.189782	0.302141	0.177498	1.05 (0.96,1.16)	0.298767	0.249696	0.2703	1.17 (0.93,1.49)	0.178558	0.735051	0
rs4566225	36547059	G/C	0.17125	0.80396	0.55815	0.4292	0.86467	0.14474	1.04 (0.98,1.10)	0.193271	0.694417	0	1.03 (0.97,1.09)	0.357819	0.758056	0	1.11 (0.97,1.28)	0.136263	0.570507	0
chr17:36562963:I	36562963	AT/A	0.17185	0.79166	0.52707	0.47566	0.81803	0.13648	1.04 (0.98,1.10)	0.193827	0.680976	0	1.03 (0.97,1.09)	0.348833	0.747474	0	1.11 (0.96,1.27)	0.149374	0.539794	0
chr17:35611053:I	35611053	GGAA/G	0.2081	0.9572	0.84465	0.11854	0.42177	0.06243	0.97 (0.92,1.02)	0.194411	0.177926	0.389955	0.97 (0.92,1.02)	0.217506	0.157782	0.422982	0.99 (0.88,1.12)	0.893043	0.492538	0
rs62073466	35993609	C/T	0.027518	0.79854	0.81379	0.1701	0.2749	0.13011	1.11 (0.95,1.29)	0.195268	0.282296	0.213363	1.11 (0.94,1.31)	0.205512	0.263871	0.245814	0.99 (0.70,1.39)	0.936624	0.706722	0
rs9893570	35953981	C/G	0.37462	0.86028	0.54186	0.94866	0.20088	0.42407	1.03 (0.99,1.07)	0.196514	0.805382	0	1.03 (0.98,1.07)	0.273266	0.948136	0	1.02 (0.91,1.13)	0.755606	0.0491184	0.741689
rs4795211	36053996	T/A	0.15287	0.93374	0.60917	0.78818	0.53087	0.14131	0.96 (0.91,1.02)	0.196676	0.75193	0	0.96 (0.90,1.03)	0.243942	0.590931	0	0.94 (0.82,1.09)	0.409233	0.680095	0
rs117464500	35972667	T/C	0.069607	0.78096	0.066107	0.14825	0.15533	0.8474	1.06 (0.97,1.16)	0.197917	0.132427	0.464871	1.05 (0.96,1.16)	0.301094	0.102811	0.515196	1.15 (0.91,1.44)	0.246142	0.705896	0
rs12946541	36197755	A/G	0.063306	0.74456	0.57066	0.70028	0.48786	0.15802	0.94 (0.86,1.03)	0.198156	0.724577	0	0.96 (0.87,1.06)	0.441195	0.94379	0	0.86 (0.69,1.07)	0.171494	0.0457746	0.749365
rs144974318	36163063	A/G	0.027224	0.85348	0.6797	0.47328	0.0057992	0.61701	1.09 (0.95,1.25)	0.200446	0.0850011	0.546914	1.11 (0.96,1.27)	0.170652	0.238033	0.290175	0.99 (0.72,1.37)	0.950705	0.0304243	0.78656
rs4239219	36549012	C/T	0.17169	0.80099	0.55969	0.43345	0.87368	0.14991	1.04 (0.98,1.10)	0.200455	0.698802	0	1.03 (0.97,1.09)	0.36598	0.762262	0	1.11 (0.97,1.27)	0.140359	0.55954	0
rs8064722	36547196	T/C	0.17175	0.80151	0.55932	0.43117	0.87347	0.15069	1.04 (0.98,1.10)	0.200743	0.698543	0	1.03 (0.97,1.09)	0.365417	0.760874	0	1.11 (0.97,1.27)	0.140982	0.569113	0
rs4795193	35703382	T/C	0.20952	0.96821	0.93648	0.27224	0.33981	0.10598	0.97 (0.92,1.02)	0.200861	0.377133	0.0308527	0.97 (0.92,1.02)	0.213262	0.315506	0.15274	1.00 (0.88,1.13)	0.959269	0.472615	0
rs3110628	35891384	G/C	0.40804	0.8135	0.21283	0.40653	0.79892	0.57466	0.97 (0.93,1.02)	0.20193	0.804676	0	0.97 (0.93,1.02)	0.263161	0.768298	0	0.97 (0.87,1.09)	0.642307	0.725841	0
rs3890580	36552456	A/T	0.17172	0.80016	0.52984	0.43829	0.8437	0.14922	1.04 (0.98,1.10)	0.2022	0.68158	0	1.03 (0.97,1.09)	0.36815	0.745383	0	1.11 (0.97,1.27)	0.140621	0.555137	0
rs34699575	36219606	A/T	0.048937	0.73563	0.97903	0.57791	0.92647	0.19137	0.94 (0.85,1.04)	0.202336	0.934415	0	0.96 (0.86,1.07)	0.46407	0.979434	0	0.82 (0.65,1.05)	0.118155	0.113547	0.600661
chr17:35935558:I	35935558	AT/A	0.37872	0.84109	0.1752	0.68569	0.34959	0.65787	1.03 (0.98,1.08)	0.203825	0.690144	0	1.03 (0.98,1.08)	0.23726	0.78058	0	1.00 (0.90,1.12)	0.929365	0.0873216	0.657894
rs71375442	36214153	T/G	0.053609	0.75015	0.88631	0.57958	0.75927	0.13247	0.94 (0.85,1.03)	0.204249	0.774507	0	0.96 (0.87,1.07)	0.472608	0.960586	0	0.83 (0.66,1.04)	0.10564	0.0584164	0.720809
rs17138637	35890964	T/C	0.072665	0.93621	0.55165	0.18895	0.87684	0.23121	0.95 (0.88,1.03)	0.204647	0.574449	0	0.97 (0.89,1.06)	0.467625	0.578114	0	0.84 (0.69,1.01)	0.0702365	0.159085	0.495688
rs8070208	36567000	T/C	0.17268	0.78285	0.52965	0.58467	0.81718	0.13058	0.96 (0.91,1.02)	0.206619	0.693569	0	0.97 (0.92,1.03)	0.364069	0.767049	0	0.90 (0.79,1.04)	0.159749	0.547995	0
rs9892460	35975176	A/G	0.36668	0.93958	0.30306	0.63348	0.21505	0.66541	1.03 (0.99,1.07)	0.206821	0.700509	0	1.03 (0.98,1.07)	0.25116	0.855011	0	1.01 (0.91,1.12)	0.859946	0.0547838	0.728898
rs117988270	35938128	G/A	0.052551	0.82928	0.52485	0.30839	0.51741	0.26102	0.94 (0.85,1.04)	0.20736	0.66628	0	0.95 (0.85,1.06)	0.347465	0.620765	0	0.84 (0.66,1.06)	0.139413	0.33183	0
rs4581748	36506666	T/C	0.1486	0.83727	0.52195	0.40717	0.7438	0.17913	0.96 (0.91,1.02)	0.208124	0.696673	0	0.97 (0.91,1.03)	0.300775	0.713801	0	0.92 (0.79,1.06)	0.230569	0.94486	0
rs2680394	35616770	C/T	0.20656	0.95404	0.92924	0.12699	0.46946	0.059266	0.97 (0.92,1.02)	0.208823	0.183545	0.380739	0.97 (0.92,1.02)	0.21968	0.158913	0.421126	1.00 (0.88,1.13)	0.990002	0.424878	0
rs12950369	36208731	A/C	0.039001	0.70434	0.46947	0.40959	0.83356	0.12779	0.93 (0.83,1.04)	0.209278	0.565798	0	0.96 (0.85,1.09)	0.576126	0.74891	0	0.76 (0.58,1.00)	0.052501	0.0636421	0.709288
rs11649908	35892501	G/A	0.072068	0.93527	0.54736	0.18747	0.86056	0.24121	0.95 (0.88,1.03)	0.21048	0.573038	0	0.97 (0.89,1.06)	0.476737	0.570773	0	0.84 (0.69,1.01)	0.0705322	0.161219	0.490511
rs7213843	36177869	A/G	0.18714	0.94004	0.52406	0.047627	0.29	0.93224	1.03 (0.98,1.09)	0.211298	0.283741	0.210785	1.05 (0.99,1.11)	0.120852	0.367461	0.0509347	0.96 (0.85,1.09)	0.529042	0.529257	0
rs28515179	36566579	T/C	0.17234	0.78236	0.5268	0.57738	0.81926	0.13589	0.96 (0.91,1.02)	0.212542	0.694827	0	0.97 (0.92,1.03)	0.373682	0.767967	0	0.90 (0.79,1.04)	0.16028	0.546085	0
rs2680392	35610981	C/T	0.20851	0.96167	0.92334	0.12997	0.45927	0.064448	0.97 (0.92,1.02)	0.212741	0.193213	0.364856	0.97 (0.92,1.02)	0.226596	0.167931	0.406337	1.00 (0.88,1.13)	0.976902	0.431156	0
rs3110644	36073196	T/G	0.21624	1	0.55512	0.96613	0.72223	0.25224	1.03 (0.98,1.08)	0.213426	0.972318	0	1.03 (0.97,1.08)	0.327707	0.974519	0	1.05 (0.93,1.19)	0.415492	0.53894	0
chr17:36060118:I	36060118	G/GT	0.35562	0.92453	0.41773	0.095545	0.87255	0.26489	0.97 (0.93,1.02)	0.214437	0.365052	0.0558776	0.98 (0.93,1.02)	0.34393	0.355698	0.0748451	0.94 (0.85,1.05)	0.26259	0.766615	0
rs4329955	36439266	C/T	0.040842	0.72439	0.60794	0.67848	0.18613	0.28279	0.94 (0.84,1.04)	0.214615	0.614856	0	0.95 (0.85,1.06)	0.378803	0.643281	0	0.78 (0.61,1.01)	0.0596482	0.926306	0
rs8066509	35690090	C/A	0.20416	0.98407	0.9937	0.20845	0.34851	0.094691	0.97 (0.92,1.02)	0.215851	0.29311	0.193946	0.97 (0.92,1.02)	0.221595	0.239906	0.286997	1.00 (0.89,1.13)	0.969833	0.485201	0
rs12453794	36218279	T/C	0.052933	0.75206	0.92649	0.59837	0.80726	0.15192	0.94 (0.85,1.04)	0.216303	0.824776	0	0.96 (0.87,1.07)	0.492102	0.977636	0	0.83 (0.66,1.05)	0.112386	0.0511731	0.737022
chr17:36121638:D	36121638	GTTTA/G	0.10626	0.95734	0.97089	0.99268	0.032368	0.45157	1.04 (0.98,1.12)	0.217317	0.30948	0.163967	1.05 (0.97,1.13)	0.217128	0.157027	0.424223	0.96 (0.82,1.13)	0.616507	0.875452	0
rs11649743	36074979	G/A	0.20023	0.99998	0.92323	0.88729	0.67592	0.1065	0.97 (0.92,1.02)	0.218992	0.725829	0	0.97 (0.92,1.03)	0.296842	0.752829	0	0.97 (0.86,1.10)	0.622901	0.679574	0
rs3748723	36558609	G/A	0.17224	0.79356	0.54443	0.56308	0.82319	0.14829	1.04 (0.98,1.10)	0.220764	0.716294	0	1.03 (0.97,1.09)	0.380609	0.78407	0	1.10 (0.96,1.27)	0.173562	0.552858	0
rs11869216	35708223	T/C	0.20809	0.97071	0.97246	0.22519	0.42144	0.094175	0.97 (0.92,1.02)	0.221133	0.331196	0.122982	0.97 (0.92,1.02)	0.22291	0.275176	0.225994	1.00 (0.89,1.13)	0.956325	0.367502	0
rs3110630	36054473	A/G	0.1588	0.92245	0.60352	0.78766	0.65111	0.18673	1.04 (0.98,1.10)	0.22246	0.852285	0	1.03 (0.97,1.10)	0.321553	0.746078	0	1.07 (0.93,1.24)	0.325021	0.706133	0
rs4572453	35662676	G/C	0.20747	0.98478	0.95759	0.17744	0.45229	0.082084	0.97 (0.92,1.02)	0.223478	0.26919	0.236523	0.97 (0.92,1.02)	0.230389	0.227978	0.307137	1.00 (0.89,1.13)	0.980565	0.361223	0
rs1045638	36557538	T/C	0.17264	0.79211	0.52526	0.57186	0.8436	0.14448	1.04 (0.98,1.10)	0.225098	0.698063	0	1.03 (0.97,1.09)	0.394339	0.772162	0	1.10 (0.96,1.27)	0.160642	0.542839	0
rs3748725	36558137	A/G	0.17247	0.78997	0.51686	0.59526	0.75146	0.15229	1.04 (0.98,1.10)	0.225722	0.70676	0	1.03 (0.97,1.09)	0.390472	0.771429	0	1.10 (0.96,1.27)	0.162799	0.620673	0
rs12947857	36193288	T/C	0.060928	0.7607	0.55224	0.66955	0.61453	0.22301	0.94 (0.86,1.04)	0.227102	0.840064	0	0.97 (0.88,1.07)	0.539117	0.960697	0	0.84 (0.67,1.04)	0.112253	0.0500836	0.739492
rs6607277	35884583	A/G	0.40802	0.80973	0.19591	0.43197	0.87649	0.61044	0.97 (0.93,1.02)	0.227449	0.774575	0	0.98 (0.93,1.02)	0.312001	0.719639	0	0.97 (0.87,1.09)	0.646581	0.713502	0
rs9907006	35894153	C/T	0.07557	0.93384	0.50699	0.16306	0.7808	0.28269	0.95 (0.88,1.03)	0.227636	0.526651	0	0.97 (0.89,1.06)	0.502774	0.496567	0	0.85 (0.71,1.03)	0.0972269	0.195858	0.402268
rs12451795	36434197	T/C	0.041058	0.71993	0.72458	0.53825	0.37546	0.29901	0.94 (0.84,1.04)	0.229563	0.815975	0	0.95 (0.85,1.07)	0.406787	0.851149	0	0.78 (0.60,1.01)	0.0585846	0.95439	0
rs2248509	35622267	T/C	0.20849	0.96278	0.93114	0.12963	0.46544	0.071504	0.97 (0.92,1.02)	0.229614	0.199212	0.354975	0.97 (0.92,1.02)	0.241903	0.172641	0.398617	1.00 (0.89,1.13)	0.99305	0.430367	0
rs2542655	35622031	C/T	0.20849	0.96278	0.93115	0.12963	0.46543	0.07152	0.97 (0.92,1.02)	0.229647	0.199214	0.354972	0.97 (0.92,1.02)	0.241968	0.172655	0.398594	1.00 (0.89,1.13)	0.992922	0.430408	0
rs2158235	35884717	C/T	0.40804	0.80974	0.18822	0.43134	0.91483	0.60964	0.97 (0.93,1.02)	0.229772	0.759345	0	0.98 (0.93,1.02)	0.315321	0.701367	0	0.98 (0.87,1.09)	0.648567	0.720554	0
rs140197701	36436624	A/C	0.04082	0.72445	0.6855	0.53664	0.3694	0.29078	0.94 (0.84,1.04)	0.229843	0.7913	0	0.95 (0.85,1.07)	0.412554	0.833024	0	0.78 (0.60,1.00)	0.0545675	0.97637	0
rs71384207	36436032	C/A	0.040825	0.72413	0.686	0.53809	0.37151	0.29004	0.94 (0.84,1.04)	0.230089	0.792563	0	0.95 (0.85,1.07)	0.412894	0.833978	0	0.78 (0.60,1.01)	0.0548718	0.970111	0
rs191798704	36433674	C/T	0.041061	0.71967	0.7253	0.53942	0.37734	0.2992	0.94 (0.84,1.04)	0.230267	0.817321	0	0.95 (0.85,1.07)	0.407755	0.852118	0	0.78 (0.60,1.01)	0.0588823	0.949359	0
chr17:35705111:D	35705111	A/AT	0.2051	0.98413	0.92861	0.25647	0.4026	0.10048	0.97 (0.92,1.02)	0.232292	0.352769	0.0807132	0.97 (0.92,1.02)	0.237446	0.300332	0.180811	1.00 (0.89,1.13)	0.971213	0.509814	0
rs1001996	36200856	G/A	0.059345	0.76253	0.57893	0.62384	0.59848	0.23162	0.94 (0.86,1.04)	0.233937	0.834273	0	0.97 (0.88,1.07)	0.539482	0.959922	0	0.84 (0.67,1.05)	0.124652	0.0428685	0.756132
rs9912390	36046395	G/C	0.033113	0.91524	0.1406	0.61691	0.60379	0.021382	0.93 (0.83,1.05)	0.235433	0.0854018	0.546182	0.95 (0.84,1.07)	0.361642	0.105299	0.510872	0.94 (0.70,1.24)	0.642562	0.638312	0
rs62073558	36109935	T/C	0.28726	0.93481	0.51479	0.17187	0.45316	0.37257	0.97 (0.93,1.02)	0.235852	0.519988	0	0.98 (0.93,1.03)	0.412482	0.625215	0	0.91 (0.82,1.02)	0.103824	0.0106845	0.846557
rs12944771	36120076	G/T	0.018054	0.95863	0.75177	0.82551	0.83687	0.2074	0.91 (0.79,1.06)	0.236789	0.93667	0	0.92 (0.79,1.08)	0.315817	0.940594	0	0.97 (0.67,1.40)	0.87098	0.982315	0
rs35972665	36120226	A/G	0.018065	0.95764	0.75583	0.82407	0.83227	0.20687	0.91 (0.79,1.06)	0.237601	0.934852	0	0.92 (0.79,1.08)	0.318245	0.939009	0	0.97 (0.67,1.40)	0.873673	0.980411	0
rs2542666	35642592	C/T	0.20668	0.98098	0.98353	0.13121	0.45453	0.07253	0.97 (0.92,1.02)	0.237611	0.197097	0.358462	0.97 (0.92,1.02)	0.248107	0.168332	0.405678	1.00 (0.89,1.13)	0.989429	0.421432	0
rs2680401	35638600	C/G	0.19291	0.94804	0.88007	0.099427	0.24193	0.10193	0.97 (0.92,1.02)	0.239259	0.143546	0.446423	0.97 (0.92,1.02)	0.245462	0.114232	0.49552	1.00 (0.88,1.13)	0.959276	0.690072	0
rs7503020	36504459	G/T	0.14991	0.82799	0.53695	0.48152	0.75527	0.19695	0.96 (0.91,1.02)	0.239468	0.737409	0	0.97 (0.91,1.03)	0.351132	0.760766	0	0.91 (0.79,1.05)	0.21608	0.918163	0
rs12946650	36200112	T/C	0.059379	0.76532	0.57008	0.63343	0.59586	0.23815	0.95 (0.86,1.04)	0.239835	0.834097	0	0.97 (0.88,1.07)	0.546562	0.95837	0	0.84 (0.67,1.05)	0.127877	0.0434015	0.754884
rs1464257	35644076	T/C	0.20664	0.97996	0.92095	0.14014	0.41517	0.074464	0.97 (0.92,1.02)	0.239907	0.19865	0.355902	0.97 (0.92,1.02)	0.249604	0.168453	0.40548	1.00 (0.88,1.13)	0.980691	0.520006	0
rs35287948	35698585	T/C	0.20683	0.98302	0.96851	0.20262	0.43202	0.099824	0.97 (0.92,1.02)	0.240111	0.311549	0.160124	0.97 (0.92,1.02)	0.242987	0.259682	0.253092	1.00 (0.89,1.13)	0.943837	0.370668	0
rs12051720	36109424	T/G	0.28802	0.94181	0.51244	0.17245	0.47994	0.39046	0.97 (0.93,1.02)	0.2413	0.53755	0	0.98 (0.93,1.03)	0.414092	0.631636	0	0.91 (0.82,1.02)	0.110347	0.010804	0.846089
chr17:35695914:D	35695914	G/GAGGGAGGGAAAAGGGGAAA	0.20623	0.98428	0.94346	0.21176	0.42941	0.106	0.97 (0.92,1.02)	0.241874	0.329525	0.126188	0.97 (0.92,1.02)	0.245798	0.280157	0.21717	1.00 (0.89,1.13)	0.956829	0.450503	0
rs11656221	35725385	A/G	0.21315	0.90533	0.83886	0.12931	0.32845	0.10859	0.97 (0.92,1.02)	0.241999	0.210827	0.335763	0.97 (0.91,1.02)	0.219449	0.151284	0.433663	1.01 (0.90,1.15)	0.826429	0.324977	0
rs1464255	35643510	G/A	0.20596	0.98426	0.98336	0.13559	0.44846	0.076194	0.97 (0.92,1.02)	0.242083	0.20468	0.345946	0.97 (0.92,1.02)	0.253273	0.176644	0.392056	1.00 (0.88,1.13)	0.98348	0.499628	0
rs75689291	36205038	A/C	0.051584	0.724	0.91924	0.45726	0.70225	0.2286	0.94 (0.85,1.04)	0.242123	0.844909	0	0.97 (0.87,1.09)	0.641511	0.942458	0	0.79 (0.62,1.00)	0.049978	0.0450301	0.75109
rs34743657	36128262	C/T	0.10694	0.96893	0.99551	0.99482	0.040045	0.48344	1.04 (0.97,1.11)	0.242241	0.346678	0.092817	1.04 (0.97,1.12)	0.233609	0.169766	0.403329	0.95 (0.81,1.12)	0.566895	0.768361	0
rs4795188	35663375	C/T	0.20775	0.98614	0.9866	0.18581	0.43199	0.09517	0.97 (0.92,1.02)	0.242444	0.285117	0.208325	0.97 (0.92,1.02)	0.243947	0.235954	0.293693	1.01 (0.89,1.13)	0.934474	0.370418	0
rs34614807	36432273	A/G	0.041747	0.73299	0.68199	0.54079	0.39817	0.29814	0.94 (0.85,1.04)	0.242717	0.803943	0	0.96 (0.85,1.07)	0.432009	0.842271	0	0.78 (0.61,1.01)	0.0552223	0.938091	0
rs3110625	35898782	C/T	0.42231	0.79132	0.11808	0.32032	0.78075	0.66934	0.97 (0.93,1.02)	0.242731	0.509825	0	0.97 (0.93,1.02)	0.263082	0.492655	0	1.00 (0.90,1.12)	0.952565	0.896823	0
rs2542665	35638413	A/G	0.20645	0.97862	0.92931	0.13914	0.46997	0.082739	0.97 (0.92,1.02)	0.244891	0.222824	0.315776	0.97 (0.92,1.02)	0.256827	0.193352	0.364628	1.00 (0.89,1.13)	0.992737	0.421739	0
rs12450384	36429820	G/A	0.041766	0.73173	0.68396	0.54498	0.4064	0.29792	0.94 (0.85,1.04)	0.245052	0.808786	0	0.96 (0.85,1.07)	0.434338	0.845396	0	0.78 (0.61,1.01)	0.0570337	0.913644	0
rs58654829	35696804	A/G	0.20625	0.98517	0.95975	0.2102	0.42986	0.10703	0.97 (0.92,1.02)	0.246929	0.326722	0.131548	0.97 (0.92,1.02)	0.251309	0.277229	0.222365	1.00 (0.89,1.13)	0.954177	0.440954	0
rs2542652	35601304	T/C	0.20606	0.96113	0.96609	0.12953	0.40196	0.085306	0.97 (0.92,1.02)	0.247123	0.200526	0.352807	0.97 (0.92,1.02)	0.271656	0.172869	0.398244	0.99 (0.88,1.12)	0.934373	0.451608	0
rs3094501	35899934	A/G	0.39127	0.80026	0.71593	0.21472	0.68321	0.56612	0.97 (0.93,1.02)	0.247504	0.843902	0	0.97 (0.93,1.02)	0.266647	0.849426	0	0.99 (0.89,1.11)	0.925284	0.454662	0
rs1519091	35608889	A/G	0.18936	0.96929	0.86201	0.10125	0.29146	0.10106	0.97 (0.92,1.02)	0.24786	0.157397	0.423614	0.97 (0.92,1.02)	0.232445	0.12174	0.482786	1.01 (0.89,1.14)	0.882055	0.668122	0
rs4795190	35675013	G/A	0.20601	0.99999	0.92874	0.1941	0.4197	0.094674	0.97 (0.92,1.02)	0.248813	0.282703	0.212638	0.97 (0.92,1.02)	0.255778	0.240976	0.28518	1.00 (0.89,1.13)	0.964125	0.516496	0
rs2542664	35638125	A/C	0.20621	0.97824	0.93757	0.13757	0.47065	0.083697	0.97 (0.92,1.02)	0.24939	0.220812	0.319139	0.97 (0.92,1.02)	0.25858	0.190454	0.369394	1.00 (0.89,1.13)	0.994865	0.425483	0
rs954673	35721930	C/T	0.20857	0.91409	0.92383	0.15554	0.40717	0.085166	0.97 (0.92,1.02)	0.250356	0.225082	0.311995	0.97 (0.92,1.02)	0.2515	0.180883	0.385107	1.01 (0.89,1.14)	0.923757	0.358471	0
rs3110649	36070180	G/A	0.22785	0.99998	0.97579	0.33395	0.48086	0.45795	1.03 (0.98,1.08)	0.250936	0.883904	0	1.02 (0.97,1.08)	0.395781	0.681205	0	1.07 (0.95,1.21)	0.257535	0.0985242	0.633602
rs2680402	35601000	C/T	0.20531	0.95725	0.99167	0.12724	0.40514	0.083069	0.97 (0.92,1.02)	0.251825	0.193365	0.364606	0.97 (0.92,1.02)	0.283629	0.168632	0.405187	0.99 (0.88,1.12)	0.912746	0.43668	0
chr17:35755196:D	35755196	AAAAC/A	0.21387	0.84832	0.28137	0.88082	0.7116	0.38681	1.03 (0.98,1.09)	0.252006	0.863407	0	1.03 (0.98,1.09)	0.232198	0.858737	0	0.96 (0.85,1.09)	0.554076	0.329625	0
rs3110647	36034423	G/A	0.43236	0.99998	0.49418	0.98876	0.54882	0.37872	0.98 (0.94,1.02)	0.253375	0.960775	0	0.97 (0.93,1.01)	0.164094	0.948677	0	1.01 (0.91,1.11)	0.878079	0.119206	0.588092
rs8071409	36030219	A/G	0.40338	0.90598	0.22198	0.95066	0.029762	0.87879	1.03 (0.98,1.07)	0.253656	0.177797	0.390166	1.03 (0.98,1.07)	0.289459	0.213117	0.331959	1.02 (0.92,1.13)	0.746395	0.252385	0.236671
rs35278082	36198146	G/C	0.059463	0.77272	0.55015	0.65571	0.58679	0.25321	0.95 (0.86,1.04)	0.253979	0.830955	0	0.97 (0.88,1.07)	0.563544	0.953714	0	0.84 (0.68,1.05)	0.134814	0.0444527	0.752431
rs12948120	35694047	A/C	0.20591	0.98767	0.94635	0.19596	0.43141	0.10984	0.97 (0.92,1.02)	0.254908	0.313068	0.157294	0.97 (0.92,1.02)	0.256796	0.264236	0.245179	1.00 (0.89,1.13)	0.942981	0.443359	0
rs11657596	35902889	C/T	0.099124	0.78627	0.69571	0.372	0.47647	0.3564	0.96 (0.89,1.03)	0.256776	0.791659	0	0.98 (0.90,1.06)	0.560508	0.707591	0	0.84 (0.70,1.00)	0.0477442	0.3389	0
rs56125592	35690772	T/G	0.20589	0.98717	0.94454	0.19137	0.42067	0.11208	0.97 (0.92,1.02)	0.257229	0.307267	0.168062	0.97 (0.92,1.02)	0.258503	0.257733	0.256465	1.00 (0.89,1.13)	0.944769	0.44807	0
rs4795212	36054243	C/G	0.16139	0.91228	0.8955	0.84904	0.83546	0.19062	0.97 (0.91,1.02)	0.257938	0.914805	0	0.97 (0.91,1.03)	0.312284	0.815639	0	0.94 (0.82,1.08)	0.392379	0.59443	0
rs306862	36224201	C/T	0.21168	0.70649	0.3235	0.44807	0.6097	0.67655	1.03 (0.98,1.09)	0.258301	0.86792	0	1.03 (0.98,1.10)	0.258879	0.84445	0	1.04 (0.91,1.20)	0.562776	0.56693	0
rs12951838	36195976	A/C	0.059511	0.77419	0.55451	0.65314	0.58255	0.25733	0.95 (0.86,1.04)	0.258516	0.830027	0	0.97 (0.88,1.07)	0.56997	0.953115	0	0.84 (0.68,1.05)	0.13448	0.0442073	0.753003
rs12950795	36195978	C/T	0.059511	0.77419	0.55453	0.65317	0.58258	0.25735	0.95 (0.86,1.04)	0.258536	0.830057	0	0.97 (0.88,1.07)	0.570015	0.953124	0	0.84 (0.68,1.05)	0.13448	0.0442073	0.753003
rs12940739	36195726	G/C	0.059492	0.77466	0.54714	0.66267	0.58443	0.25763	0.95 (0.86,1.04)	0.258777	0.830409	0	0.97 (0.88,1.07)	0.569639	0.952933	0	0.84 (0.68,1.05)	0.136744	0.0447274	0.751793
rs34560333	36430297	G/T	0.041989	0.72836	0.69255	0.57703	0.40653	0.31058	0.94 (0.85,1.05)	0.259843	0.818648	0	0.96 (0.86,1.07)	0.457203	0.856028	0	0.78 (0.61,1.01)	0.0573635	0.915751	0
rs2252757	35609746	A/G	0.18768	0.96457	0.83281	0.096011	0.31324	0.10653	0.97 (0.92,1.02)	0.261559	0.157589	0.423299	0.97 (0.92,1.02)	0.242448	0.122604	0.48133	1.01 (0.89,1.14)	0.873536	0.664411	0
rs2680393	35612158	T/C	0.18357	0.95108	0.9616	0.093135	0.31583	0.092568	0.97 (0.92,1.02)	0.26158	0.143399	0.446666	0.97 (0.91,1.02)	0.249585	0.114527	0.495017	1.00 (0.88,1.14)	0.942237	0.760325	0
chr17:35755195:D	35755195	AAAAAC/A	0.21395	0.84876	0.28888	0.86924	0.72205	0.3922	1.03 (0.98,1.09)	0.261696	0.864551	0	1.03 (0.98,1.09)	0.241383	0.858345	0	0.96 (0.85,1.09)	0.549048	0.328028	0
rs11263825	35683839	A/G	0.2058	0.98955	0.96562	0.19237	0.43449	0.11073	0.97 (0.92,1.02)	0.262092	0.307691	0.167279	0.97 (0.92,1.02)	0.263618	0.259471	0.253456	1.00 (0.89,1.13)	0.936619	0.444352	0
rs4491579	36019049	A/T	0.25117	0.77484	0.31238	0.9722	0.86274	0.3855	0.97 (0.92,1.02)	0.263151	0.909744	0	0.97 (0.92,1.03)	0.290831	0.89657	0	0.97 (0.86,1.11)	0.666992	0.674744	0
rs11263756	36049820	G/A	0.032165	0.9499	0.18761	0.63767	0.53477	0.030177	0.94 (0.84,1.05)	0.263667	0.11992	0.48586	0.95 (0.84,1.07)	0.406609	0.154972	0.427598	0.95 (0.72,1.27)	0.738945	0.585874	0
rs7209835	36133614	C/A	0.24732	1	0.95951	0.30773	0.9059	0.073214	1.03 (0.98,1.08)	0.26416	0.39017	0.00314164	1.01 (0.96,1.06)	0.670663	0.623292	0	1.09 (0.97,1.23)	0.144833	0.254826	0.228782
chr17:36221769:D	36221769	TA/T	0.054307	0.72785	0.97408	0.60721	0.96195	0.24814	0.95 (0.86,1.04)	0.264656	0.94521	0	0.97 (0.87,1.07)	0.517239	0.976562	0	0.83 (0.66,1.05)	0.12651	0.0523119	0.73445
rs7407025	36080810	A/G	0.24623	0.99996	0.17084	0.4355	0.86337	0.59924	1.03 (0.98,1.08)	0.264823	0.66609	0	1.04 (0.99,1.09)	0.15569	0.736175	0	0.99 (0.89,1.11)	0.892794	0.976313	0
rs8066605	36047501	G/A	0.031051	0.96333	0.17541	0.62434	0.43403	0.024561	0.94 (0.84,1.05)	0.267463	0.0872526	0.542816	0.95 (0.84,1.07)	0.424543	0.127757	0.472674	0.96 (0.72,1.28)	0.771235	0.441264	0
rs3094510	36053769	G/A	0.082263	0.92426	0.89939	0.67231	0.36517	0.217	1.04 (0.97,1.13)	0.267827	0.729904	0	1.06 (0.97,1.15)	0.198684	0.6823	0	1.02 (0.85,1.23)	0.838881	0.297547	0.0784723
rs2542662	35635537	A/C	0.20162	0.97564	0.90379	0.12009	0.40668	0.10047	0.97 (0.92,1.02)	0.269313	0.202384	0.34974	0.97 (0.92,1.02)	0.270435	0.168325	0.40569	1.00 (0.89,1.13)	0.988118	0.499948	0
rs1878941	35627330	C/T	0.20034	0.96788	0.92349	0.11879	0.40579	0.097127	0.97 (0.92,1.02)	0.269856	0.196416	0.359584	0.97 (0.92,1.02)	0.274165	0.164111	0.412599	1.00 (0.89,1.13)	0.99195	0.500979	0
rs4795206	35956018	T/C	0.1799	0.85376	0.42272	0.92415	0.47791	0.16631	0.97 (0.92,1.02)	0.272619	0.599239	0	0.97 (0.92,1.03)	0.326285	0.552971	0	0.94 (0.82,1.07)	0.341492	0.0420935	0.757954
rs2898655	36053105	C/T	0.082034	0.92002	0.89736	0.68252	0.36392	0.22767	1.04 (0.97,1.13)	0.276112	0.737732	0	1.05 (0.97,1.15)	0.202403	0.691169	0	1.02 (0.85,1.22)	0.856309	0.289196	0.109816
rs12948355	35950861	C/T	0.1708	0.72446	0.68162	0.66365	0.21392	0.38747	1.03 (0.97,1.10)	0.277127	0.690787	0	1.02 (0.96,1.09)	0.503923	0.786714	0	1.11 (0.95,1.29)	0.186556	0.38975	0
chr17:36178135:I	36178135	A/ACT	0.18885	0.92371	0.50623	0.095309	0.37107	0.92991	1.03 (0.98,1.09)	0.277874	0.424537	0	1.04 (0.98,1.10)	0.156772	0.533694	0	0.96 (0.84,1.09)	0.500134	0.557299	0
rs12944773	36136832	T/C	0.29646	0.93085	0.51102	0.93333	0.54803	0.15733	1.03 (0.98,1.07)	0.277956	0.655443	0	1.01 (0.97,1.06)	0.579785	0.750658	0	1.09 (0.97,1.22)	0.139674	0.489472	0
rs2245093	35628517	C/A	0.18393	0.94898	0.98252	0.09461	0.30556	0.10213	0.97 (0.92,1.02)	0.278691	0.146683	0.441243	0.97 (0.92,1.02)	0.271041	0.117932	0.489226	1.00 (0.88,1.14)	0.96193	0.746663	0
rs12452903	36439135	G/T	0.040843	0.72432	0.67403	0.74999	0.38073	0.28293	0.94 (0.85,1.05)	0.278968	0.791888	0	0.96 (0.86,1.08)	0.493049	0.85725	0	0.78 (0.60,1.01)	0.0558147	0.991463	0
rs12949161	36245490	G/A	0.053883	0.70871	0.92989	0.57089	0.90942	0.27673	0.95 (0.86,1.04)	0.279233	0.946058	0	0.97 (0.87,1.07)	0.497883	0.971878	0	0.83 (0.66,1.05)	0.126031	0.113945	0.599782
rs116864658	36245239	A/G	0.053886	0.70872	0.92964	0.57091	0.91061	0.27665	0.95 (0.86,1.04)	0.279453	0.945838	0	0.97 (0.87,1.07)	0.498476	0.971926	0	0.83 (0.66,1.05)	0.12576	0.113743	0.600228
rs2542651	35599682	C/T	0.18589	0.96977	0.89815	0.089911	0.24726	0.12365	0.97 (0.92,1.02)	0.283321	0.139805	0.452613	0.97 (0.92,1.02)	0.270436	0.106686	0.508471	1.01 (0.89,1.14)	0.912592	0.698529	0
rs12952401	35725997	G/C	0.20449	0.92419	0.9383	0.14231	0.4337	0.11303	0.97 (0.92,1.02)	0.286801	0.244625	0.278969	0.97 (0.92,1.02)	0.276294	0.195845	0.360524	1.01 (0.89,1.14)	0.879368	0.358314	0
rs118130438	35962041	C/T	0.17528	0.88778	0.40081	0.84155	0.4111	0.20464	0.97 (0.92,1.03)	0.286997	0.593831	0	0.97 (0.92,1.03)	0.386613	0.625536	0	0.92 (0.81,1.06)	0.241653	0.0576504	0.722509
rs17622603	35798479	T/C	0.073254	0.7459	0.42525	0.56827	0.64553	0.15923	1.05 (0.96,1.15)	0.287397	0.574783	0	1.06 (0.97,1.17)	0.208232	0.500336	0	0.89 (0.72,1.10)	0.277194	0.799072	0
rs56094706	35671954	C/T	0.21405	0.96624	0.93177	0.25599	0.56632	0.13042	0.97 (0.93,1.02)	0.28797	0.425968	0	0.97 (0.92,1.02)	0.282517	0.373912	0.0375859	1.01 (0.90,1.14)	0.859412	0.322123	0
rs3110641	36047417	G/A	0.2126	0.99996	0.6264	0.66145	0.9142	0.1016	1.03 (0.98,1.08)	0.288503	0.570925	0	1.03 (0.97,1.08)	0.338581	0.611972	0	1.04 (0.93,1.18)	0.478793	0.391369	0
rs7211305	35693085	G/T	0.20228	0.95548	0.92782	0.15189	0.30706	0.12279	0.97 (0.92,1.02)	0.288667	0.223955	0.313883	0.97 (0.92,1.02)	0.252946	0.159862	0.419568	1.02 (0.90,1.15)	0.784457	0.465669	0
chr17:35968018:D	35968018	A/AC	0.20133	0.89966	0.012062	0.4421	0.40556	0.69257	1.03 (0.98,1.08)	0.289337	0.0794676	0.557118	1.03 (0.97,1.09)	0.318588	0.0689838	0.577064	0.98 (0.86,1.11)	0.740305	0.701956	0
rs11658433	36082907	A/C	0.21997	0.99998	0.73845	0.40018	0.66516	0.33846	0.97 (0.93,1.02)	0.291483	0.844784	0	0.97 (0.92,1.03)	0.33457	0.823665	0	0.98 (0.87,1.10)	0.717207	0.861589	0
rs4794753	35672113	G/C	0.21524	0.95491	0.95428	0.17104	0.47437	0.10874	0.97 (0.93,1.02)	0.291833	0.27727	0.222291	0.97 (0.92,1.03)	0.314249	0.246328	0.276063	1.00 (0.89,1.13)	0.992147	0.466909	0
rs12942424	35719603	A/G	0.20534	0.95633	0.9282	0.14064	0.42551	0.11975	0.97 (0.93,1.02)	0.292283	0.246855	0.275162	0.97 (0.92,1.02)	0.276022	0.195203	0.361581	1.01 (0.90,1.15)	0.836433	0.375173	0
rs1473626	35721793	G/A	0.20538	0.94516	0.94117	0.14143	0.42951	0.1188	0.97 (0.92,1.02)	0.294527	0.246794	0.275266	0.97 (0.92,1.02)	0.280487	0.196058	0.360174	1.01 (0.89,1.14)	0.849929	0.367875	0
rs11650464	35675511	G/T	0.19002	0.97384	0.98604	0.12893	0.28901	0.12898	0.97 (0.92,1.02)	0.295254	0.198694	0.355829	0.97 (0.92,1.03)	0.28337	0.158298	0.422135	1.01 (0.89,1.14)	0.895977	0.733701	0
chr17:35696820:D	35696820	A/AAAAG	0.20391	0.96407	0.87446	0.18308	0.46886	0.10427	0.97 (0.93,1.02)	0.295387	0.275734	0.225008	0.97 (0.92,1.03)	0.304956	0.238945	0.288629	1.01 (0.89,1.14)	0.863218	0.493619	0
rs9890585	36183891	A/G	0.16411	1	0.0583	0.52563	0.87511	0.84631	1.03 (0.97,1.09)	0.296651	0.412334	0	1.02 (0.97,1.08)	0.415587	0.355627	0.0749878	1.07 (0.93,1.22)	0.333323	0.837926	0
rs56040067	36135579	G/C	0.12633	0.90617	0.57455	0.40438	0.14895	0.054967	1.03 (0.97,1.10)	0.298486	0.129787	0.469277	1.01 (0.95,1.08)	0.744099	0.279075	0.219092	1.18 (1.00,1.39)	0.0467649	0.0816861	0.670079
rs56125911	35688160	C/T	0.23803	0.84912	0.85847	0.29295	0.42809	0.18692	0.97 (0.92,1.02)	0.299027	0.487977	0	0.97 (0.92,1.03)	0.319253	0.446365	0	0.99 (0.88,1.12)	0.914269	0.683186	0
rs1464256	35643737	C/T	0.19043	0.97437	0.98388	0.096663	0.30099	0.11693	0.97 (0.92,1.02)	0.299203	0.155221	0.42719	0.97 (0.92,1.03)	0.286079	0.12268	0.481202	1.01 (0.89,1.14)	0.897807	0.727226	0
rs2255527	35635272	C/T	0.19062	0.97364	0.90129	0.097493	0.31637	0.12388	0.97 (0.92,1.02)	0.3006	0.165388	0.410505	0.97 (0.92,1.03)	0.28617	0.129916	0.469062	1.01 (0.89,1.14)	0.886074	0.643134	0
rs2542661	35634352	T/G	0.18523	0.95699	0.98663	0.094246	0.32101	0.11292	0.97 (0.92,1.02)	0.300708	0.154003	0.42919	0.97 (0.92,1.03)	0.293401	0.124928	0.47742	1.00 (0.88,1.14)	0.960618	0.734246	0
rs76408803	35705112	A/T	0.20827	0.95845	0.82653	0.23815	0.44165	0.12235	0.97 (0.93,1.02)	0.300752	0.341001	0.103975	0.97 (0.92,1.02)	0.287257	0.284036	0.210258	1.01 (0.90,1.14)	0.848759	0.533323	0
rs2542660	35632979	A/C	0.19062	0.97365	0.90105	0.097502	0.31624	0.12407	0.97 (0.92,1.02)	0.300815	0.165457	0.410391	0.97 (0.92,1.03)	0.286351	0.129991	0.468937	1.01 (0.89,1.14)	0.88597	0.644175	0
rs2254914	35639975	T/C	0.19081	0.97308	0.886	0.097058	0.31496	0.12763	0.97 (0.93,1.02)	0.302687	0.166703	0.408349	0.97 (0.92,1.03)	0.286071	0.130547	0.468008	1.01 (0.89,1.14)	0.878388	0.64745	0
rs11657800	36537275	G/C	0.11782	0.76502	0.59635	0.79207	0.45089	0.18969	1.04 (0.97,1.11)	0.303528	0.662028	0	1.03 (0.96,1.11)	0.378989	0.661854	0	1.06 (0.90,1.26)	0.492644	0.792066	0
rs7502022	35667144	T/C	0.18538	0.95858	0.98208	0.12167	0.31584	0.12613	0.97 (0.92,1.03)	0.303743	0.194743	0.362338	0.97 (0.92,1.03)	0.29072	0.15738	0.423643	1.01 (0.89,1.14)	0.925365	0.743542	0
rs112165300	35953808	A/G	0.17577	0.88838	0.37571	0.86437	0.43085	0.2035	0.97 (0.92,1.03)	0.303995	0.573452	0	0.98 (0.92,1.03)	0.404279	0.597964	0	0.93 (0.81,1.06)	0.265776	0.0652203	0.70583
rs2074429	36061297	T/C	0.23958	0.99998	0.88747	0.57081	0.54529	0.19153	0.98 (0.93,1.02)	0.305007	0.716874	0	0.97 (0.93,1.03)	0.315874	0.639321	0	1.02 (0.91,1.15)	0.722092	0.738071	0
rs147303417	36440607	A/G	0.040447	0.73138	0.66261	0.80427	0.39083	0.29629	0.95 (0.85,1.05)	0.306174	0.791299	0	0.96 (0.86,1.08)	0.530977	0.857193	0	0.78 (0.61,1.01)	0.0607258	0.981781	0
rs181421823	36426516	G/A	0.040799	0.71804	0.73793	0.58942	0.47287	0.36167	0.95 (0.85,1.05)	0.306479	0.86947	0	0.96 (0.86,1.08)	0.536422	0.903532	0	0.78 (0.60,1.00)	0.0542229	0.948517	0
rs56116846	35744215	C/T	0.41279	0.75357	0.15945	0.83504	0.82171	0.032056	0.98 (0.93,1.02)	0.306883	0.131335	0.466692	0.98 (0.94,1.03)	0.424942	0.21072	0.33594	0.97 (0.87,1.09)	0.637655	0.0559573	0.726277
rs28690443	35638535	G/A	0.47322	0.73799	0.10227	0.1763	0.91394	0.012526	0.98 (0.93,1.02)	0.307369	0.0212819	0.690769	0.98 (0.94,1.03)	0.515437	0.0380952	0.643678	0.95 (0.85,1.06)	0.344123	0.163074	0.48599
rs2074430	36060515	C/T	0.32443	1	0.066666	0.37395	0.94612	0.10699	0.98 (0.94,1.02)	0.309018	0.125194	0.476972	0.98 (0.93,1.02)	0.308742	0.096305	0.526612	1.00 (0.90,1.11)	0.969633	0.367423	0
rs7208053	35669769	A/G	0.18922	0.9683	0.88172	0.12137	0.32582	0.14389	0.97 (0.92,1.03)	0.309457	0.211222	0.335107	0.97 (0.92,1.03)	0.284461	0.165343	0.410578	1.01 (0.89,1.15)	0.840149	0.639929	0
rs9893734	35705647	C/T	0.18596	0.94981	0.96613	0.13979	0.30711	0.14473	0.97 (0.92,1.03)	0.30955	0.227294	0.308285	0.97 (0.92,1.03)	0.283632	0.179323	0.387665	1.01 (0.89,1.15)	0.842779	0.723814	0
rs140763152	36140900	G/A	0.025276	0.8954	0.70976	0.49594	0.12697	0.59467	0.94 (0.82,1.06)	0.309716	0.537938	0	0.91 (0.79,1.04)	0.15956	0.671252	0	1.10 (0.78,1.55)	0.58092	0.0810444	0.671467
rs7215774	35740855	T/C	0.41551	0.7471	0.15164	0.73622	0.87861	0.029782	0.98 (0.93,1.02)	0.310245	0.117338	0.490236	0.98 (0.94,1.03)	0.42481	0.182971	0.381681	0.97 (0.87,1.09)	0.622803	0.0533557	0.7321
rs117010082	36165626	T/C	0.01699	0.78595	0.69333	0.35652	0.18735	0.063041	1.10 (0.91,1.33)	0.310783	0.168949	0.404668	1.11 (0.91,1.36)	0.305997	0.170308	0.402441	1.01 (0.64,1.58)	0.975735	0.372345	0
rs147646768	36144044	G/T	0.026318	0.89623	0.67483	0.22014	0.10268	0.79768	0.94 (0.83,1.06)	0.311535	0.332336	0.12079	0.91 (0.79,1.04)	0.152274	0.485699	0	1.11 (0.80,1.56)	0.528139	0.0829173	0.667417
rs8073434	35713644	A/G	0.18633	0.95155	0.91267	0.12934	0.31279	0.14908	0.97 (0.92,1.03)	0.313132	0.219919	0.320631	0.97 (0.92,1.03)	0.279364	0.172397	0.399017	1.02 (0.90,1.15)	0.806281	0.746891	0
chr17:35958756:I	35958756	G/GT	0.1761	0.8879	0.37131	0.87455	0.43953	0.20746	0.97 (0.92,1.03)	0.313705	0.573354	0	0.98 (0.92,1.03)	0.413127	0.59378	0	0.93 (0.81,1.06)	0.273424	0.0653313	0.705587
chr17:36060116:I	36060116	T/TG	0.33734	0.92302	0.37433	0.21137	0.59021	0.37211	0.98 (0.94,1.02)	0.313915	0.488214	0	0.98 (0.94,1.03)	0.469785	0.506455	0	0.94 (0.85,1.05)	0.274015	0.44373	0
rs1096038	35692201	T/C	0.1886	0.96179	0.87126	0.12438	0.31271	0.15382	0.97 (0.92,1.03)	0.314695	0.216605	0.326158	0.97 (0.92,1.03)	0.279574	0.166404	0.40884	1.02 (0.90,1.15)	0.800333	0.657783	0
rs3110629	35891343	G/A	0.47469	0.8301	0.13208	0.22761	0.87837	0.99422	0.98 (0.94,1.02)	0.315026	0.433447	0	0.98 (0.94,1.02)	0.342384	0.3605	0.0651498	1.01 (0.91,1.12)	0.896172	0.214791	0.350157
rs7224009	35712981	C/T	0.18685	0.9517	0.9085	0.13148	0.31993	0.15081	0.97 (0.92,1.03)	0.315139	0.225837	0.310729	0.97 (0.92,1.03)	0.285157	0.179082	0.388059	1.01 (0.89,1.15)	0.822738	0.740154	0
rs829166	35688373	G/T	0.18895	0.96121	0.92613	0.11944	0.28794	0.15084	0.97 (0.92,1.03)	0.315669	0.199971	0.353723	0.97 (0.92,1.03)	0.289032	0.156984	0.424293	1.01 (0.89,1.15)	0.849328	0.760191	0
rs829167	35697427	T/A	0.18738	0.95476	0.85989	0.12094	0.32556	0.15142	0.97 (0.92,1.03)	0.317337	0.21376	0.330891	0.97 (0.92,1.03)	0.284649	0.165804	0.409822	1.02 (0.90,1.15)	0.80236	0.65428	0
chr17:35668337:D	35668337	A/AAC	0.21025	0.97098	0.9745	0.16662	0.4122	0.13637	0.97 (0.93,1.02)	0.31782	0.281735	0.214363	0.97 (0.92,1.03)	0.327524	0.234041	0.296926	1.00 (0.89,1.13)	0.953714	0.412453	0
rs829168	35697090	G/C	0.18747	0.95424	0.86019	0.12094	0.32549	0.15218	0.97 (0.92,1.03)	0.318377	0.214047	0.330414	0.97 (0.92,1.03)	0.286159	0.166173	0.409217	1.02 (0.90,1.15)	0.804137	0.653597	0
rs12603012	36536649	C/T	0.1089	0.7739	0.47738	0.79096	0.41505	0.18195	0.97 (0.90,1.03)	0.318638	0.565772	0	0.97 (0.90,1.05)	0.440749	0.584512	0	0.93 (0.78,1.10)	0.398342	0.750055	0
rs2677178	36218944	T/C	0.27975	0.8022	0.76551	0.65978	0.96388	0.36992	1.02 (0.98,1.07)	0.318931	0.992091	0	1.03 (0.98,1.08)	0.247175	0.998242	0	1.00 (0.89,1.12)	0.960362	0.400273	0
rs9898064	35780672	C/T	0.27366	0.86013	0.45925	0.9547	0.93782	0.36154	1.02 (0.98,1.07)	0.319431	0.94166	0	1.02 (0.97,1.08)	0.375208	0.947773	0	0.98 (0.88,1.11)	0.789439	0.948281	0
rs8077008	35952447	C/T	0.17494	0.89073	0.37498	0.86399	0.43061	0.21793	0.97 (0.92,1.03)	0.319564	0.579883	0	0.98 (0.92,1.03)	0.426202	0.610544	0	0.93 (0.81,1.06)	0.253734	0.0665728	0.702873
rs17660331	35912428	A/G	0.18084	0.87412	0.3489	0.80998	0.43714	0.21998	0.97 (0.92,1.03)	0.320062	0.561604	0	0.98 (0.92,1.03)	0.421359	0.587337	0	0.93 (0.81,1.06)	0.264014	0.0689225	0.697748
rs4514720	36441093	G/A	0.041013	0.74758	0.61146	0.81626	0.39567	0.29702	0.95 (0.85,1.05)	0.321119	0.766351	0	0.97 (0.86,1.08)	0.563213	0.83863	0	0.78 (0.61,1.01)	0.0547329	0.987983	0
chr17:35647658:I	35647658	GGAA/G	0.23694	0.87061	0.99251	0.096524	0.671	0.08277	0.97 (0.93,1.03)	0.321189	0.172696	0.398527	0.98 (0.92,1.03)	0.366904	0.170104	0.402774	1.00 (0.88,1.13)	0.975699	0.42846	0
rs12936785	36214798	G/T	0.049847	0.7861	0.77442	0.65197	0.78465	0.21047	0.95 (0.86,1.05)	0.321722	0.808918	0	0.98 (0.88,1.09)	0.679911	0.962561	0	0.83 (0.66,1.05)	0.114916	0.0665223	0.702983
rs141559293	36045798	A/G	0.022812	0.81842	0.87957	0.16577	0.055188	0.16233	1.08 (0.93,1.26)	0.32275	0.0975076	0.524488	1.11 (0.94,1.31)	0.235909	0.0713907	0.572404	0.97 (0.68,1.38)	0.854937	0.536321	0
rs17138919	36180085	A/T	0.028191	0.70335	0.7345	0.90196	0.96329	0.25166	1.07 (0.93,1.23)	0.323482	0.930283	0	1.07 (0.92,1.24)	0.374606	0.933091	0	1.19 (0.83,1.70)	0.352476	0.720883	0
rs2542663	35637786	T/C	0.18888	0.96862	0.88392	0.091428	0.34725	0.13104	0.97 (0.93,1.03)	0.32444	0.165022	0.411104	0.97 (0.92,1.03)	0.302534	0.129351	0.470007	1.01 (0.89,1.15)	0.857702	0.619496	0
rs8074124	36531565	T/C	0.18925	1	0.78279	0.45961	0.79734	0.27023	1.03 (0.98,1.08)	0.324536	0.815109	0	1.02 (0.97,1.08)	0.363932	0.870795	0	1.03 (0.92,1.17)	0.583682	0.320342	0
rs712039	35850553	C/T	0.25941	1	0.097545	0.2364	0.61372	0.87918	0.98 (0.93,1.02)	0.325149	0.320498	0.143357	0.98 (0.93,1.03)	0.422312	0.259332	0.253698	0.98 (0.88,1.10)	0.762244	0.960488	0
rs12952907	36212393	C/T	0.049907	0.78751	0.77705	0.65923	0.75734	0.2085	0.95 (0.86,1.05)	0.32622	0.798824	0	0.98 (0.88,1.09)	0.688962	0.963044	0	0.83 (0.66,1.05)	0.114171	0.065129	0.70603
rs4794758	36080428	C/T	0.2746	0.99995	0.74855	0.97105	0.99827	0.19215	0.98 (0.93,1.02)	0.327589	0.837009	0	0.98 (0.94,1.03)	0.497373	0.890977	0	0.93 (0.83,1.04)	0.182744	0.584151	0
rs6607289	36117600	G/A	0.39751	0.91615	0.68054	0.55318	0.017633	0.79492	1.02 (0.98,1.07)	0.328482	0.154534	0.428318	1.04 (0.99,1.09)	0.112058	0.164224	0.412413	0.97 (0.88,1.08)	0.630566	0.447006	0
rs7212022	35686864	G/A	0.19739	0.93889	0.9819	0.10767	0.21557	0.16144	0.97 (0.93,1.03)	0.329192	0.160615	0.418333	0.97 (0.92,1.03)	0.288769	0.121615	0.482997	1.02 (0.90,1.15)	0.789564	0.92901	0
rs4316804	36544749	A/G	0.12652	0.7184	0.67317	0.77174	0.47665	0.21931	1.03 (0.97,1.11)	0.329303	0.721243	0	1.03 (0.96,1.11)	0.442336	0.72188	0	1.07 (0.90,1.26)	0.451913	0.58312	0
rs142345977	36135379	C/T	0.1265	0.90664	0.57688	0.38904	0.15716	0.065445	1.03 (0.97,1.10)	0.32945	0.141018	0.450603	1.01 (0.94,1.08)	0.779378	0.293214	0.193758	1.18 (1.00,1.38)	0.0532069	0.0869966	0.658597
rs55788166	36219389	T/C	0.27983	0.80556	0.74761	0.66337	0.9387	0.39632	1.02 (0.98,1.07)	0.329892	0.995045	0	1.03 (0.98,1.08)	0.266457	0.99948	0	1.00 (0.89,1.13)	0.97565	0.396836	0
rs12939410	36210933	G/A	0.049967	0.78898	0.78443	0.66736	0.72933	0.20665	0.95 (0.86,1.05)	0.330233	0.789622	0	0.98 (0.88,1.09)	0.697846	0.964108	0	0.83 (0.66,1.05)	0.113022	0.0637027	0.709155
rs12941674	36210949	C/T	0.049966	0.78896	0.7841	0.66727	0.73005	0.20677	0.95 (0.86,1.05)	0.330256	0.789871	0	0.98 (0.88,1.09)	0.697694	0.964081	0	0.83 (0.66,1.05)	0.113157	0.0637313	0.709093
rs12941283	36210252	T/C	0.050016	0.79017	0.79271	0.67455	0.70879	0.20543	0.95 (0.87,1.05)	0.333043	0.783516	0	0.98 (0.88,1.09)	0.703687	0.965216	0	0.83 (0.66,1.05)	0.112431	0.062605	0.711566
rs12950331	36210250	C/T	0.050016	0.79017	0.79272	0.67451	0.70862	0.20546	0.95 (0.87,1.05)	0.333102	0.783462	0	0.98 (0.88,1.09)	0.703774	0.965204	0	0.83 (0.66,1.05)	0.11245	0.062605	0.711566
rs111978120	36143580	T/C	0.36523	0.92317	0.86116	0.23668	0.092784	0.17043	0.98 (0.94,1.02)	0.333856	0.157193	0.42395	0.98 (0.94,1.03)	0.46907	0.248788	0.271855	0.97 (0.87,1.08)	0.567402	0.114698	0.598113
rs7501438	36538458	C/T	0.10814	0.77006	0.48166	0.80887	0.41871	0.19868	0.97 (0.90,1.04)	0.334631	0.586357	0	0.97 (0.90,1.05)	0.462062	0.604847	0	0.93 (0.78,1.10)	0.403125	0.745747	0
rs3094513	36048523	G/A	0.45832	0.99998	0.5593	0.18678	0.87481	0.40231	1.02 (0.98,1.06)	0.336753	0.597112	0	1.02 (0.98,1.06)	0.415873	0.582906	0	1.04 (0.94,1.15)	0.436827	0.681142	0
rs182203470	36166339	G/A	0.036602	0.94565	0.81195	0.70691	0.49321	0.2385	1.06 (0.94,1.18)	0.336941	0.773252	0	1.07 (0.95,1.21)	0.28905	0.733011	0	1.01 (0.77,1.32)	0.945838	0.474606	0
rs2677175	36215920	G/A	0.27916	0.8028	0.7743	0.65371	0.97794	0.38978	1.02 (0.98,1.07)	0.337114	0.99126	0	1.03 (0.98,1.08)	0.264987	0.998359	0	1.00 (0.88,1.12)	0.952601	0.387163	0
rs2946342	35724279	G/C	0.18212	0.90917	0.95511	0.075559	0.32288	0.12757	0.97 (0.92,1.03)	0.338094	0.133876	0.462458	0.97 (0.92,1.03)	0.31227	0.103649	0.513736	1.01 (0.89,1.15)	0.883084	0.699932	0
rs4795208	35970749	T/C	0.18787	0.9774	0.034023	0.594	0.37979	0.77443	1.03 (0.97,1.08)	0.338957	0.185995	0.376719	1.03 (0.97,1.08)	0.35244	0.165948	0.409586	0.96 (0.85,1.09)	0.523641	0.735895	0
rs60447099	35919557	C/T	0.17718	0.87573	0.36971	0.81231	0.43763	0.24368	0.97 (0.92,1.03)	0.339056	0.592031	0	0.98 (0.92,1.04)	0.43783	0.619915	0	0.93 (0.81,1.06)	0.263148	0.067955	0.699856
rs59355476	36538313	T/G	0.10822	0.7706	0.47763	0.79419	0.41519	0.19942	0.97 (0.90,1.04)	0.339618	0.577568	0	0.97 (0.90,1.05)	0.468844	0.59623	0	0.93 (0.78,1.10)	0.402041	0.744484	0
rs2074409	35898342	G/T	0.25261	0.99955	0.058421	0.2912	0.5068	0.77847	0.98 (0.93,1.02)	0.340144	0.224733	0.31258	0.98 (0.93,1.03)	0.424076	0.159601	0.419996	0.99 (0.88,1.11)	0.852245	0.712483	0
rs73293825	35944387	A/G	0.17794	0.8829	0.315	0.83733	0.44239	0.22172	0.97 (0.92,1.03)	0.341105	0.527237	0	0.98 (0.92,1.04)	0.445429	0.550481	0	0.93 (0.81,1.06)	0.26008	0.0683559	0.698982
rs4635384	36055558	A/G	0.3731	0.97012	0.49906	0.11439	0.84676	0.37836	0.98 (0.94,1.02)	0.341137	0.412558	0	0.98 (0.94,1.03)	0.443304	0.36834	0.0491265	0.95 (0.86,1.06)	0.378206	0.6263	0
rs6503550	36536056	A/G	0.18859	1	0.78669	0.52915	0.76712	0.26425	1.02 (0.97,1.08)	0.342041	0.823457	0	1.02 (0.97,1.08)	0.383679	0.884228	0	1.03 (0.91,1.16)	0.63611	0.322555	0
chr17:35954412:D	35954412	GTTA/G	0.17809	0.86959	0.37108	0.87731	0.42475	0.23677	0.97 (0.92,1.03)	0.342343	0.581321	0	0.98 (0.92,1.03)	0.419718	0.601884	0	0.93 (0.82,1.07)	0.317616	0.0652557	0.705753
rs4359493	36500705	T/C	0.15596	0.75283	0.47043	0.61322	0.69515	0.2681	0.97 (0.91,1.03)	0.343008	0.738763	0	0.98 (0.92,1.04)	0.500504	0.77449	0	0.92 (0.79,1.07)	0.278985	0.957809	0
rs57666318	35919511	G/A	0.17733	0.87643	0.35753	0.81107	0.4415	0.24377	0.97 (0.92,1.03)	0.344211	0.58135	0	0.98 (0.92,1.04)	0.443379	0.60748	0	0.93 (0.81,1.06)	0.264419	0.0682373	0.699241
rs3110640	36048823	A/G	0.46032	1	0.60875	0.18974	0.92497	0.4186	1.02 (0.98,1.06)	0.347237	0.624365	0	1.02 (0.98,1.06)	0.410121	0.609467	0	1.04 (0.94,1.14)	0.489474	0.761808	0
rs2269838	35838091	C/T	0.17066	0.8484	0.5036	0.87058	0.48184	0.27512	0.97 (0.92,1.03)	0.347414	0.73422	0	0.97 (0.92,1.03)	0.357146	0.703348	0	0.94 (0.82,1.08)	0.413618	0.696542	0
rs11652559	36002599	C/T	0.19901	0.94159	0.63848	0.87811	0.19715	0.35012	1.02 (0.97,1.08)	0.348631	0.593138	0	1.03 (0.97,1.08)	0.368586	0.737685	0	1.07 (0.95,1.21)	0.278824	0.0594529	0.718515
rs34687448	35681768	G/A	0.25102	0.84526	0.59834	0.43458	0.4679	0.15999	0.98 (0.93,1.03)	0.350188	0.473071	0	0.97 (0.92,1.03)	0.348824	0.418475	0	1.01 (0.89,1.14)	0.90541	0.656764	0
rs113885331	35747284	C/A	0.42663	0.71987	0.17266	0.77863	0.73915	0.036557	0.98 (0.94,1.02)	0.350785	0.135669	0.459475	0.98 (0.94,1.03)	0.520594	0.234903	0.295471	0.96 (0.86,1.08)	0.504579	0.0837412	0.665636
chr17:35745437:D	35745437	TCA/T	0.23516	0.89674	0.22465	0.72007	0.93624	0.46083	1.02 (0.97,1.08)	0.353008	0.735614	0	1.02 (0.97,1.08)	0.441223	0.705993	0	1.00 (0.88,1.13)	0.952075	0.397281	0
rs3813910	36003359	G/A	0.19701	0.94959	0.62152	0.85369	0.18931	0.35024	1.02 (0.97,1.08)	0.354147	0.569613	0	1.02 (0.97,1.08)	0.378003	0.718389	0	1.07 (0.95,1.22)	0.274535	0.0584441	0.720748
chr17:36177067:D	36177067	TA/T	0.18933	0.88075	0.37919	0.14719	0.46519	0.9579	1.03 (0.97,1.08)	0.354237	0.473892	0	1.04 (0.98,1.10)	0.231598	0.552698	0	0.96 (0.84,1.09)	0.5209	0.735998	0
rs1048701	35910735	C/T	0.45498	0.82949	0.29328	0.31572	0.78538	0.89751	0.98 (0.94,1.02)	0.35597	0.71823	0	0.97 (0.93,1.02)	0.247451	0.800527	0	1.05 (0.94,1.16)	0.402217	0.188673	0.421278
rs17705445	36131437	C/T	0.36042	1	0.49678	0.63643	0.89136	0.33258	1.02 (0.98,1.06)	0.356098	0.852128	0	1.03 (0.98,1.08)	0.211469	0.804945	0	0.99 (0.89,1.10)	0.866127	0.673813	0
rs75595889	36167273	A/T	0.0365	0.94854	0.82157	0.69569	0.50468	0.25466	1.05 (0.94,1.18)	0.357107	0.781523	0	1.06 (0.94,1.20)	0.310413	0.74439	0	1.01 (0.77,1.33)	0.925493	0.4942	0
rs72832240	36190298	A/T	0.028822	0.78666	0.24377	0.16291	0.35127	0.53831	0.94 (0.83,1.07)	0.35786	0.292297	0.195415	0.90 (0.79,1.03)	0.114627	0.27529	0.225792	1.35 (0.94,1.94)	0.100906	0.377282	0
rs8080313	35952983	A/G	0.18181	1	0.019371	0.66149	0.43445	0.71876	1.02 (0.97,1.08)	0.358838	0.127813	0.47258	1.02 (0.97,1.08)	0.385476	0.117065	0.490698	0.97 (0.86,1.10)	0.653019	0.632746	0
rs12602536	35937637	T/C	0.177	0.88597	0.33102	0.85823	0.47382	0.23141	0.98 (0.92,1.03)	0.359725	0.556122	0	0.98 (0.92,1.04)	0.464363	0.569617	0	0.93 (0.81,1.06)	0.273192	0.0714813	0.692182
rs7224568	36210152	T/C	0.27586	0.81486	0.90227	0.64713	0.99183	0.3792	1.02 (0.97,1.07)	0.360198	0.983304	0	1.03 (0.98,1.08)	0.293847	0.991412	0	1.00 (0.89,1.13)	0.985129	0.350286	0
rs6607279	35924899	C/T	0.18145	0.99999	0.017656	0.64491	0.43226	0.69459	1.02 (0.97,1.08)	0.362163	0.115601	0.493187	1.02 (0.97,1.08)	0.380603	0.109629	0.503399	0.97 (0.85,1.10)	0.612199	0.55704	0
rs12952037	36136904	T/C	0.12791	0.89968	0.64309	0.38749	0.14406	0.070303	1.03 (0.97,1.10)	0.365798	0.137484	0.456461	1.01 (0.94,1.08)	0.783394	0.296495	0.187807	1.15 (0.98,1.35)	0.0909903	0.0717728	0.691549
rs2049037	35682921	T/C	0.20769	0.96949	0.88837	0.17997	0.49096	0.14596	0.98 (0.93,1.03)	0.366564	0.307972	0.166759	0.97 (0.92,1.03)	0.333469	0.242103	0.283265	1.02 (0.90,1.15)	0.759547	0.305106	0.0491968
rs59650365	35946814	T/A	0.17834	0.88167	0.33095	0.87659	0.50597	0.22714	0.98 (0.92,1.03)	0.366743	0.561695	0	0.98 (0.92,1.04)	0.467465	0.560146	0	0.93 (0.81,1.06)	0.279411	0.0743442	0.685969
rs2680390	35599885	G/A	0.20967	0.95216	0.9625	0.12863	0.39366	0.16481	0.98 (0.93,1.03)	0.369787	0.242108	0.283256	0.98 (0.92,1.03)	0.3589	0.196098	0.360108	1.01 (0.89,1.14)	0.874559	0.517395	0
chr17:36529905:D	36529905	G/GC	0.19128	0.97617	0.7789	0.51596	0.68704	0.27766	1.02 (0.97,1.08)	0.370186	0.790143	0	1.02 (0.97,1.08)	0.41881	0.863501	0	1.03 (0.91,1.17)	0.598552	0.292449	0.0977263
rs4500789	35721414	T/A	0.18309	0.91765	0.95571	0.082597	0.37046	0.13121	0.98 (0.93,1.03)	0.371513	0.148994	0.437435	0.97 (0.92,1.03)	0.330557	0.112482	0.498508	1.02 (0.89,1.16)	0.78437	0.629238	0
rs7223387	36082473	T/G	0.27771	1	0.64316	0.91691	0.89856	0.20962	0.98 (0.94,1.02)	0.371705	0.795915	0	0.99 (0.94,1.04)	0.570131	0.855409	0	0.93 (0.83,1.03)	0.178515	0.582382	0
rs1980181	36220662	G/T	0.16152	0.72007	0.28795	0.44772	0.51835	0.96442	1.03 (0.97,1.09)	0.372512	0.716645	0	1.05 (0.98,1.12)	0.184365	0.904432	0	0.96 (0.82,1.12)	0.594194	0.213701	0.353244
rs853217	35855555	A/G	0.38012	0.83934	0.0126	0.47567	0.95369	0.72102	0.98 (0.94,1.02)	0.373116	0.106092	0.509499	0.99 (0.94,1.03)	0.554967	0.0705224	0.574079	0.97 (0.87,1.08)	0.535384	0.116273	0.594619
chr17:35871092:D	35871092	TATATATA/T	0.38247	0.82922	0.010679	0.52828	0.76327	0.65925	0.98 (0.94,1.02)	0.374041	0.0913669	0.5354	0.99 (0.94,1.03)	0.558873	0.0662604	0.582402	0.96 (0.86,1.07)	0.488848	0.0829391	0.66737
rs11654048	35936594	T/C	0.45477	0.83015	0.35521	0.37509	0.72431	0.8729	1.02 (0.98,1.06)	0.374655	0.800991	0	1.03 (0.98,1.07)	0.265243	0.880692	0	0.96 (0.86,1.06)	0.412329	0.189561	0.418951
rs8075378	35996582	A/G	0.19758	0.93664	0.65809	0.85109	0.22614	0.36604	1.02 (0.97,1.08)	0.374875	0.631287	0	1.02 (0.97,1.08)	0.391512	0.760321	0	1.07 (0.94,1.21)	0.299258	0.0646218	0.707141
rs8079983	35891544	A/G	0.28811	0.79829	0.64964	0.33975	0.68818	0.28998	0.98 (0.93,1.03)	0.375047	0.65498	0	0.98 (0.93,1.03)	0.393372	0.778703	0	0.97 (0.86,1.10)	0.647492	0.0426312	0.756689
rs6607303	36208392	T/G	0.12603	0.99886	0.35709	0.93873	0.31648	0.088998	0.97 (0.92,1.03)	0.376508	0.26357	0.246339	0.98 (0.92,1.05)	0.54933	0.46642	0	0.94 (0.81,1.08)	0.37532	0.0463014	0.748149
chr17:35930470:I	35930470	AC/A	0.17987	0.98628	0.018312	0.64761	0.42505	0.66625	1.02 (0.97,1.08)	0.378078	0.113808	0.496242	1.02 (0.97,1.08)	0.393023	0.108333	0.505629	0.97 (0.85,1.10)	0.605657	0.556522	0
rs11656817	36056899	A/G	0.071729	0.99796	0.38385	0.31381	0.074162	0.3297	1.04 (0.96,1.12)	0.378141	0.16767	0.406765	1.01 (0.93,1.11)	0.737149	0.140368	0.45168	1.16 (0.94,1.42)	0.159752	0.46907	0
rs2522970	35831705	G/A	0.4211	0.94142	0.45371	0.73221	0.77038	0.1008	1.02 (0.98,1.06)	0.37867	0.443869	0	1.02 (0.97,1.06)	0.473545	0.496761	0	1.02 (0.92,1.13)	0.71005	0.589509	0
rs35707017	35754910	C/G	0.23836	0.912	0.26802	0.87317	0.96314	0.49018	1.02 (0.97,1.07)	0.378951	0.815076	0	1.02 (0.97,1.07)	0.471241	0.781442	0	0.99 (0.88,1.12)	0.875774	0.477064	0
rs4622555	35995638	A/T	0.19915	0.93198	0.65772	0.85363	0.24151	0.36509	1.02 (0.97,1.08)	0.380417	0.647445	0	1.02 (0.97,1.08)	0.394196	0.766188	0	1.07 (0.94,1.21)	0.306407	0.0655813	0.70504
rs143194100	36182985	G/A	0.03597	0.89491	0.21955	0.19596	0.4979	0.46365	0.95 (0.85,1.06)	0.381349	0.332827	0.119843	0.91 (0.81,1.02)	0.0944551	0.283472	0.211266	1.36 (1.00,1.85)	0.0532685	0.359441	0
rs4262994	35951505	A/C	0.18175	0.9936	0.020964	0.63892	0.41837	0.67457	1.02 (0.97,1.08)	0.381717	0.12483	0.477583	1.02 (0.97,1.08)	0.400132	0.117527	0.489914	0.97 (0.85,1.10)	0.610216	0.57294	0
rs35296298	35752052	G/T	0.23923	0.91653	0.26596	0.8826	0.98449	0.50526	1.02 (0.97,1.07)	0.381818	0.819391	0	1.02 (0.97,1.07)	0.469474	0.785156	0	0.99 (0.88,1.11)	0.861757	0.443321	0
rs4795228	36209879	C/A	0.27548	0.81399	0.88652	0.66282	0.99199	0.40318	1.02 (0.97,1.07)	0.382402	0.985433	0	1.03 (0.98,1.08)	0.315507	0.993823	0	1.00 (0.89,1.13)	0.982783	0.363741	0
rs2090603	35762803	C/T	0.23715	0.91049	0.25825	0.84771	0.95253	0.51977	1.02 (0.97,1.07)	0.382973	0.811509	0	1.02 (0.97,1.07)	0.46051	0.782674	0	0.99 (0.88,1.12)	0.870433	0.411352	0
rs72834012	36532052	G/A	0.10869	0.77161	0.47332	0.79437	0.42101	0.23496	0.97 (0.90,1.04)	0.382996	0.597541	0	0.98 (0.91,1.05)	0.510696	0.613377	0	0.93 (0.78,1.10)	0.39691	0.769506	0
rs34080163	36151146	G/A	0.11648	0.97467	0.5573	0.51065	0.1549	0.10476	1.03 (0.97,1.10)	0.383407	0.200146	0.353435	1.00 (0.94,1.07)	0.999438	0.423329	0	1.26 (1.07,1.49)	0.0069872	0.0291348	0.7899
rs2074428	36061659	T/G	0.37224	0.99998	0.41253	0.32469	0.60963	0.60071	0.98 (0.94,1.02)	0.383704	0.703003	0	0.98 (0.94,1.03)	0.481014	0.580923	0	1.00 (0.90,1.11)	0.984056	0.40366	0
rs56253237	35929283	G/A	0.45409	0.82954	0.37369	0.39458	0.72956	0.86296	1.02 (0.98,1.06)	0.384231	0.823936	0	1.03 (0.98,1.07)	0.274973	0.896722	0	0.96 (0.86,1.06)	0.423869	0.199626	0.392138
rs8079671	35966977	T/G	0.18178	0.98553	0.019563	0.62346	0.43096	0.66115	1.02 (0.97,1.08)	0.384784	0.117613	0.489768	1.02 (0.97,1.08)	0.409092	0.108361	0.505581	0.97 (0.85,1.10)	0.624966	0.596412	0
rs12944821	35956391	G/C	0.1806	0.74307	0.73338	0.6218	0.28179	0.47467	1.03 (0.97,1.09)	0.385919	0.734988	0	1.01 (0.95,1.08)	0.683163	0.844608	0	1.12 (0.97,1.30)	0.132319	0.347529	0
rs4795278	36594211	G/C	0.34227	0.70762	0.29315	0.77144	0.6375	0.59443	0.98 (0.93,1.03)	0.386219	0.813351	0	0.98 (0.93,1.03)	0.387747	0.737006	0	0.96 (0.85,1.09)	0.545696	0.189732	0.418503
rs12947529	35986659	C/T	0.17814	0.73904	0.92737	0.65452	0.24442	0.43853	1.03 (0.97,1.09)	0.386823	0.702655	0	1.01 (0.95,1.08)	0.685094	0.802051	0	1.12 (0.96,1.30)	0.143225	0.516023	0
rs6503548	36530282	G/A	0.10875	0.77213	0.47322	0.79403	0.42168	0.23907	0.97 (0.90,1.04)	0.387818	0.599871	0	0.98 (0.91,1.05)	0.515378	0.615407	0	0.93 (0.78,1.10)	0.397041	0.772271	0
rs7224979	35953632	A/G	0.18273	0.99998	0.01688	0.78726	0.40989	0.68831	1.02 (0.97,1.08)	0.38877	0.110818	0.501357	1.02 (0.97,1.08)	0.401271	0.111621	0.499982	0.97 (0.85,1.10)	0.627662	0.445885	0
rs6607290	36117638	A/G	0.39272	0.92755	0.66588	0.50747	0.061074	0.77917	1.02 (0.98,1.06)	0.388804	0.325649	0.133592	1.03 (0.99,1.08)	0.138275	0.31386	0.155816	0.97 (0.87,1.08)	0.572512	0.691276	0
rs3813912	36003063	C/T	0.17362	1	0.45269	0.94551	0.30779	0.339	0.98 (0.93,1.03)	0.389549	0.619262	0	0.98 (0.93,1.04)	0.478028	0.726673	0	0.93 (0.82,1.06)	0.261216	0.0612067	0.714643
rs56085660	35994595	G/A	0.19767	0.93581	0.66967	0.82699	0.2402	0.37395	1.02 (0.97,1.08)	0.38988	0.645821	0	1.02 (0.97,1.08)	0.405955	0.768551	0	1.07 (0.94,1.21)	0.304515	0.0640393	0.708417
rs62073462	35929466	C/T	0.45446	0.8285	0.37388	0.3951	0.73294	0.87344	1.02 (0.98,1.06)	0.391007	0.821126	0	1.03 (0.98,1.07)	0.279524	0.894997	0	0.96 (0.86,1.06)	0.422097	0.203047	0.382839
rs9897372	36239679	A/G	0.035557	0.77675	0.049608	0.87655	0.67498	0.90641	1.05 (0.93,1.19)	0.392039	0.380655	0.0234416	1.04 (0.92,1.18)	0.539816	0.348769	0.0886774	1.10 (0.81,1.49)	0.547161	0.401057	0
rs12601864	35958676	G/A	0.181	0.74124	0.71741	0.61164	0.28274	0.4853	1.03 (0.97,1.09)	0.392124	0.730161	0	1.01 (0.95,1.08)	0.688775	0.838141	0	1.12 (0.97,1.30)	0.136424	0.346701	0
rs9892947	35959746	G/A	0.45582	0.82959	0.4183	0.41111	0.75574	0.82675	1.02 (0.98,1.06)	0.3925	0.863177	0	1.02 (0.98,1.07)	0.299755	0.913929	0	0.96 (0.86,1.07)	0.455688	0.22043	0.334031
chr17:36565865:I	36565865	C/CT	0.12797	0.70253	0.76384	0.52684	0.51382	0.23301	0.97 (0.91,1.04)	0.392538	0.656614	0	0.98 (0.91,1.05)	0.49699	0.654913	0	0.94 (0.80,1.12)	0.503238	0.540232	0
rs2946344	35701430	G/A	0.19002	0.94208	0.88491	0.15001	0.29701	0.18913	0.98 (0.93,1.03)	0.394131	0.240944	0.285234	0.97 (0.92,1.03)	0.368174	0.189745	0.370559	1.02 (0.90,1.15)	0.802067	0.736582	0
rs17576688	35918854	T/C	0.45507	0.83021	0.34743	0.39021	0.73396	0.90078	1.02 (0.98,1.06)	0.394665	0.795116	0	1.03 (0.98,1.07)	0.279643	0.876625	0	0.96 (0.86,1.06)	0.400396	0.194197	0.406699
rs12939217	35751577	C/T	0.23723	0.92006	0.30448	0.82387	0.97365	0.49431	1.02 (0.97,1.07)	0.395431	0.840126	0	1.02 (0.97,1.07)	0.492612	0.813029	0	0.99 (0.88,1.12)	0.876824	0.437866	0
rs35199913	36152708	C/T	0.11838	1	0.53111	0.4975	0.13957	0.11109	1.03 (0.97,1.09)	0.396486	0.185195	0.378033	1.00 (0.94,1.07)	0.994276	0.387979	0.00785153	1.25 (1.06,1.47)	0.00861474	0.0296163	0.788647
rs8067120	35783565	C/T	0.24049	0.93071	0.33108	0.97834	0.99066	0.52813	1.02 (0.97,1.07)	0.396566	0.892836	0	1.02 (0.97,1.07)	0.501857	0.853411	0	1.00 (0.89,1.12)	0.963103	0.381042	0
rs7220267	36020981	C/G	0.067866	0.88251	0.42479	0.95989	0.53422	0.36284	1.04 (0.95,1.13)	0.396906	0.773342	0	1.02 (0.93,1.12)	0.672098	0.81847	0	1.12 (0.90,1.39)	0.30409	0.45041	0
rs3110648	36071034	T/G	0.18923	1	0.75887	0.74922	0.59365	0.33256	1.02 (0.97,1.08)	0.396912	0.873708	0	1.01 (0.96,1.07)	0.614256	0.923903	0	1.07 (0.94,1.22)	0.275818	0.399184	0
rs9898680	35759329	C/A	0.23935	0.9173	0.26577	0.88904	0.97044	0.52513	1.02 (0.97,1.07)	0.397129	0.817559	0	1.02 (0.97,1.07)	0.482451	0.784951	0	0.99 (0.88,1.11)	0.860398	0.472121	0
rs12940155	35950133	C/A	0.18345	0.97677	0.018789	0.64379	0.49353	0.6687	1.02 (0.97,1.08)	0.397557	0.121564	0.483084	1.02 (0.97,1.08)	0.39936	0.119558	0.486473	0.96 (0.85,1.10)	0.579081	0.571714	0
rs9913481	35760962	C/T	0.23936	0.91748	0.26621	0.88917	0.97101	0.52617	1.02 (0.97,1.07)	0.397905	0.818045	0	1.02 (0.97,1.07)	0.483242	0.785525	0	0.99 (0.88,1.11)	0.860336	0.471994	0
chr17:35703342:I	35703342	GGGA/G	0.23625	0.81848	0.95278	0.073631	0.28395	0.18464	0.98 (0.93,1.03)	0.398324	0.142475	0.448193	0.98 (0.93,1.03)	0.427372	0.121188	0.483717	1.01 (0.89,1.14)	0.929732	0.78282	0
rs8069122	36211659	C/A	0.27523	0.81079	0.89436	0.65833	0.98111	0.43046	1.02 (0.97,1.07)	0.39869	0.988683	0	1.03 (0.98,1.08)	0.324379	0.994363	0	1.00 (0.89,1.13)	0.989002	0.377158	0
rs853199	35850225	C/T	0.39698	0.74769	0.050048	0.48352	0.50515	0.68196	0.98 (0.94,1.03)	0.398778	0.240414	0.286135	0.98 (0.94,1.03)	0.450845	0.264399	0.244895	0.97 (0.87,1.09)	0.637787	0.127494	0.569476
rs41524746	36521605	A/T	0.10879	0.77053	0.45401	0.79231	0.42486	0.24213	0.97 (0.91,1.04)	0.399069	0.588358	0	0.98 (0.91,1.05)	0.531696	0.606049	0	0.93 (0.78,1.10)	0.392047	0.773307	0
rs11871581	35764460	A/G	0.23779	0.91362	0.25973	0.85473	0.99745	0.53074	1.02 (0.97,1.07)	0.399286	0.807982	0	1.02 (0.97,1.07)	0.487493	0.773352	0	0.99 (0.88,1.12)	0.886824	0.416581	0
rs113468016	36211640	G/C	0.27523	0.81078	0.89121	0.66455	0.98131	0.43036	1.02 (0.97,1.07)	0.39949	0.989185	0	1.03 (0.98,1.08)	0.325176	0.99472	0	1.00 (0.89,1.13)	0.989159	0.377038	0
rs2030285	35765164	T/C	0.23937	0.91796	0.26659	0.89001	0.97214	0.52963	1.02 (0.97,1.07)	0.400036	0.818658	0	1.02 (0.97,1.07)	0.485588	0.786266	0	0.99 (0.88,1.11)	0.860482	0.471539	0
rs8081470	36523083	T/G	0.19178	0.97908	0.75719	0.51166	0.79996	0.33014	1.02 (0.97,1.07)	0.400895	0.840086	0	1.02 (0.97,1.08)	0.457217	0.892581	0	1.04 (0.92,1.18)	0.531775	0.311338	0.0243826
rs12949459	35901374	T/C	0.1798	0.74869	0.76862	0.61866	0.31885	0.46154	1.02 (0.97,1.09)	0.401443	0.761473	0	1.01 (0.95,1.07)	0.759583	0.866764	0	1.14 (0.98,1.32)	0.0880371	0.422179	0
rs11263768	36211308	T/G	0.27571	0.80968	0.90102	0.67924	0.9901	0.42268	1.02 (0.97,1.07)	0.401761	0.988247	0	1.03 (0.98,1.08)	0.320934	0.993985	0	1.00 (0.88,1.12)	0.956924	0.340965	0
rs3110622	35904597	A/G	0.18004	0.98351	0.017633	0.65116	0.44814	0.63558	0.98 (0.93,1.03)	0.40229	0.108169	0.505912	0.98 (0.92,1.03)	0.409936	0.104383	0.512461	1.04 (0.91,1.18)	0.570869	0.552189	0
rs3935220	36510397	G/C	0.11826	0.77361	0.64847	0.73056	0.4209	0.29092	0.97 (0.91,1.04)	0.402322	0.707556	0	0.97 (0.91,1.05)	0.486693	0.69813	0	0.94 (0.79,1.11)	0.466315	0.789298	0
rs58781505	35875629	T/C	0.36489	0.81236	0.013277	0.5903	0.99725	0.76073	0.98 (0.94,1.03)	0.404022	0.118255	0.488679	0.99 (0.94,1.03)	0.561552	0.0815603	0.553235	0.95 (0.85,1.07)	0.418356	0.0913503	0.649174
rs7225906	36553626	A/G	0.12269	0.70585	0.58202	0.72883	0.52643	0.24223	1.03 (0.96,1.10)	0.404481	0.681899	0	1.02 (0.95,1.10)	0.533681	0.695539	0	1.07 (0.90,1.26)	0.461542	0.574511	0
rs34402473	36173120	C/T	0.25266	0.75816	0.75244	0.66637	0.77524	0.38902	0.98 (0.93,1.03)	0.405131	0.93648	0	0.98 (0.92,1.03)	0.401836	0.92882	0	1.00 (0.88,1.14)	0.983448	0.779855	0
rs115453632	36144109	A/T	0.085951	0.95379	0.44987	0.34125	0.057897	0.30123	1.03 (0.96,1.11)	0.405147	0.142009	0.448964	1.03 (0.95,1.11)	0.531169	0.196331	0.359724	1.01 (0.84,1.22)	0.885201	0.192539	0.411101
rs7224513	35988672	T/C	0.19792	0.92447	0.62002	0.80101	0.26581	0.35676	1.02 (0.97,1.08)	0.405211	0.636034	0	1.02 (0.97,1.08)	0.44295	0.747593	0	1.07 (0.94,1.22)	0.283342	0.0672269	0.701445
rs7225031	35705767	G/A	0.23819	0.77468	0.65498	0.094168	0.45596	0.10505	0.98 (0.93,1.03)	0.406243	0.137604	0.456262	0.97 (0.92,1.03)	0.360343	0.100783	0.518735	1.02 (0.90,1.16)	0.788194	0.389348	0
chr17:36154739:I	36154739	T/TG	0.081871	0.96165	0.42625	0.2669	0.04289	0.28347	1.03 (0.96,1.12)	0.407407	0.0926052	0.533185	1.03 (0.95,1.12)	0.472588	0.129391	0.46994	1.01 (0.83,1.21)	0.941877	0.151909	0.512901
rs7213933	36155074	A/T	0.18452	0.99834	0.15694	0.23506	0.19706	0.49976	1.02 (0.97,1.08)	0.410336	0.182248	0.382868	1.02 (0.97,1.08)	0.410457	0.196594	0.35929	0.99 (0.87,1.13)	0.910553	0.383819	0
rs3748724	36558251	T/C	0.12457	0.70777	0.69026	0.68801	0.52464	0.2666	1.03 (0.96,1.10)	0.41047	0.732381	0	1.02 (0.95,1.10)	0.511794	0.72709	0	1.06 (0.89,1.25)	0.524419	0.552162	0
rs7502205	36565449	T/C	0.12825	0.70408	0.7611	0.53104	0.516	0.24885	0.97 (0.91,1.04)	0.410742	0.667837	0	0.98 (0.91,1.05)	0.514958	0.664106	0	0.95 (0.80,1.12)	0.517636	0.546278	0
rs6503574	36565406	A/T	0.12825	0.70415	0.76101	0.53107	0.51603	0.24908	1.03 (0.96,1.10)	0.411043	0.667947	0	1.02 (0.95,1.10)	0.515324	0.664262	0	1.06 (0.89,1.25)	0.517804	0.546836	0
chr17:36565867:I	36565867	T/TC	0.12827	0.70328	0.76127	0.52638	0.51527	0.24912	0.97 (0.91,1.04)	0.412034	0.665022	0	0.98 (0.91,1.05)	0.517143	0.661417	0	0.95 (0.80,1.12)	0.515806	0.544639	0
rs56311693	36190732	C/T	0.029874	0.74768	0.16788	0.19154	0.39529	0.52288	0.95 (0.83,1.08)	0.412846	0.258215	0.255631	0.91 (0.79,1.03)	0.145003	0.228122	0.306895	1.36 (0.94,1.95)	0.0993181	0.388834	0
rs2285741	36045807	T/C	0.49465	0.99977	0.59606	0.46324	0.42222	0.53226	1.02 (0.98,1.06)	0.414801	0.755943	0	1.02 (0.97,1.06)	0.471833	0.809071	0	1.03 (0.94,1.14)	0.502864	0.331921	0
rs11263767	36211027	T/C	0.27312	0.80403	0.89134	0.62596	0.97073	0.45145	1.02 (0.97,1.07)	0.41649	0.982829	0	1.03 (0.97,1.08)	0.328846	0.992846	0	0.99 (0.88,1.12)	0.930347	0.374178	0
rs8075634	35978844	T/A	0.18851	0.96438	0.037851	0.65238	0.44826	0.7123	1.02 (0.97,1.08)	0.416957	0.19874	0.355753	1.02 (0.97,1.08)	0.433118	0.177453	0.390731	0.96 (0.85,1.09)	0.521466	0.762906	0
rs7207076	35883586	G/C	0.46799	0.82333	0.26909	0.21929	0.6792	0.85774	0.98 (0.94,1.03)	0.419037	0.515711	0	0.98 (0.94,1.03)	0.376203	0.442527	0	1.03 (0.92,1.14)	0.63376	0.31579	0.0062642
rs3094509	36062299	G/A	0.3697	0.97266	0.49602	0.33944	0.67292	0.63236	0.98 (0.94,1.02)	0.419352	0.770906	0	0.99 (0.94,1.03)	0.522666	0.672248	0	1.00 (0.90,1.11)	0.975234	0.467816	0
rs4795198	35785823	A/T	0.23905	0.93611	0.33405	0.95842	0.99322	0.55192	1.02 (0.97,1.07)	0.41967	0.889606	0	1.02 (0.97,1.07)	0.520135	0.851981	0	1.00 (0.88,1.12)	0.938232	0.383014	0
chr17:35972013:D	35972013	A/AC	0.21316	0.89339	0.032351	0.51892	0.62312	0.7083	1.02 (0.97,1.07)	0.419971	0.185745	0.377129	1.02 (0.97,1.08)	0.435329	0.184478	0.379209	0.96 (0.85,1.09)	0.531336	0.447377	0
rs2158254	36065495	C/T	0.45742	1	0.77903	0.40355	0.32518	0.37389	1.02 (0.98,1.06)	0.420638	0.596264	0	1.01 (0.96,1.05)	0.7997	0.637646	0	1.06 (0.96,1.17)	0.25023	0.386283	0
rs12952508	35998683	T/A	0.17779	0.74155	0.8303	0.6551	0.23107	0.5336	1.02 (0.97,1.09)	0.421138	0.701226	0	1.02 (0.95,1.08)	0.634712	0.795177	0	1.09 (0.94,1.26)	0.262085	0.3954	0
rs146112072	36143119	T/C	0.085921	0.95401	0.4449	0.33709	0.060146	0.31188	1.03 (0.96,1.11)	0.421546	0.143986	0.445696	1.02 (0.95,1.11)	0.547813	0.19798	0.357007	1.01 (0.84,1.22)	0.899532	0.1946	0.405628
rs4496209	35768255	T/C	0.23877	0.92221	0.29271	0.91499	0.93231	0.54189	1.02 (0.97,1.07)	0.422784	0.838984	0	1.02 (0.97,1.07)	0.512094	0.794582	0	0.99 (0.88,1.12)	0.87298	0.410227	0
chr17:35971799:D	35971799	A/AG	0.19741	0.93446	0.041969	0.58642	0.43742	0.68278	1.02 (0.97,1.07)	0.424098	0.199707	0.354159	1.02 (0.97,1.08)	0.464229	0.165868	0.409718	0.96 (0.85,1.09)	0.542007	0.810024	0
chr17:35900917:D	35900917	AGTAGAT/A	0.17697	0.74701	0.8109	0.60236	0.2914	0.48794	1.02 (0.97,1.08)	0.426503	0.731599	0	1.01 (0.95,1.07)	0.796719	0.852565	0	1.13 (0.97,1.31)	0.106798	0.34688	0
rs853219	35787395	T/C	0.41197	0.80206	0.038561	0.31635	0.91535	0.65383	0.98 (0.94,1.03)	0.427346	0.18023	0.386177	0.99 (0.94,1.03)	0.556696	0.139326	0.453406	0.98 (0.88,1.09)	0.715608	0.089064	0.654124
rs4795196	35767971	C/T	0.23892	0.92279	0.29618	0.92086	0.93259	0.54844	1.02 (0.97,1.07)	0.427425	0.842881	0	1.02 (0.97,1.07)	0.515918	0.798725	0	0.99 (0.88,1.11)	0.86666	0.408399	0
chr17:36211380:D	36211380	A/ACT	0.27726	0.80557	0.92442	0.65476	0.95208	0.43984	1.02 (0.97,1.07)	0.42794	0.980331	0	1.02 (0.97,1.08)	0.341149	0.990636	0	0.99 (0.88,1.12)	0.930894	0.362119	0
rs7220609	35991146	T/C	0.19525	0.93327	0.68647	0.78856	0.2325	0.41746	1.02 (0.97,1.07)	0.427964	0.639466	0	1.02 (0.97,1.08)	0.455138	0.782336	0	1.07 (0.94,1.21)	0.291344	0.0554995	0.727299
rs12939091	35797283	C/T	0.23912	0.93716	0.34017	0.72703	0.93737	0.49875	1.02 (0.97,1.07)	0.428559	0.835056	0	1.02 (0.97,1.07)	0.52879	0.794969	0	1.00 (0.89,1.12)	0.960565	0.25977	0.212587
rs7225630	35991339	T/A	0.17766	0.74214	0.84412	0.6527	0.23115	0.53771	1.02 (0.97,1.08)	0.428604	0.69936	0	1.01 (0.95,1.08)	0.642281	0.794967	0	1.09 (0.94,1.26)	0.267461	0.388988	0
rs11871275	35769089	A/T	0.23866	0.91944	0.30616	0.99858	0.89215	0.55778	1.02 (0.97,1.07)	0.428613	0.856133	0	1.02 (0.97,1.07)	0.523012	0.813132	0	0.99 (0.88,1.11)	0.861317	0.470331	0
rs954421	35773739	C/T	0.23976	0.92427	0.29871	0.99342	0.89566	0.5666	1.02 (0.97,1.07)	0.428967	0.85207	0	1.02 (0.97,1.07)	0.521152	0.809084	0	0.99 (0.88,1.11)	0.85545	0.467869	0
rs12232470	36000489	T/C	0.19266	0.9502	0.5693	0.89524	0.23654	0.40937	0.98 (0.93,1.03)	0.429073	0.615846	0	0.98 (0.93,1.03)	0.460889	0.73801	0	0.94 (0.83,1.06)	0.31619	0.115359	0.596648
rs11868124	35768382	C/T	0.23912	0.92374	0.2939	0.98037	0.92501	0.57253	1.02 (0.97,1.07)	0.430592	0.850144	0	1.02 (0.97,1.07)	0.522106	0.804007	0	0.99 (0.88,1.12)	0.869871	0.409616	0
chr17:35771941:D	35771941	CAATT/C	0.2381	0.91993	0.2967	0.97206	0.92481	0.56877	1.02 (0.97,1.07)	0.431165	0.85111	0	1.02 (0.97,1.07)	0.525195	0.805127	0	0.99 (0.88,1.12)	0.877516	0.412077	0
rs11870876	35932917	T/C	0.18176	0.74319	0.82701	0.561	0.3008	0.46412	1.02 (0.97,1.08)	0.431351	0.711954	0	1.01 (0.95,1.07)	0.766391	0.834606	0	1.12 (0.97,1.30)	0.120779	0.376308	0
rs2459585	36220373	T/G	0.27413	0.79548	0.70053	0.71415	0.92479	0.54188	1.02 (0.97,1.07)	0.431921	0.997351	0	1.03 (0.97,1.08)	0.336772	0.999981	0	1.00 (0.89,1.13)	0.975333	0.4496	0
rs12949259	36115579	G/A	0.1264	0.90641	0.70778	0.58811	0.13283	0.44585	1.03 (0.96,1.09)	0.432133	0.448473	0	1.03 (0.97,1.11)	0.332377	0.299041	0.183169	0.95 (0.82,1.11)	0.502823	0.822575	0
chr17:35773633:D	35773633	AT/A	0.23914	0.9246	0.29474	0.98135	0.92641	0.57689	1.02 (0.97,1.07)	0.43347	0.851005	0	1.02 (0.97,1.07)	0.524984	0.805204	0	0.99 (0.88,1.11)	0.869353	0.409551	0
rs4074605	35922443	T/G	0.18207	0.98667	0.02006	0.66007	0.43002	0.60169	1.02 (0.97,1.07)	0.434201	0.110991	0.501061	1.02 (0.97,1.08)	0.440821	0.106205	0.509303	0.96 (0.85,1.09)	0.546978	0.560566	0
rs8081104	35982314	C/T	0.19633	0.91625	0.53234	0.92146	0.30751	0.37572	1.02 (0.97,1.07)	0.434907	0.656033	0	1.02 (0.96,1.08)	0.492464	0.75706	0	1.07 (0.94,1.22)	0.277732	0.0742735	0.686123
rs7207654	36000607	T/C	0.17851	0.73975	0.86837	0.65711	0.23361	0.53895	1.02 (0.97,1.08)	0.436295	0.702415	0	1.01 (0.95,1.08)	0.666844	0.798204	0	1.09 (0.94,1.27)	0.245078	0.405706	0
chr17:35776026:D	35776026	CTT/C	0.23803	0.92214	0.29753	0.97211	0.93166	0.57997	1.02 (0.97,1.07)	0.437823	0.852526	0	1.02 (0.97,1.07)	0.527968	0.80775	0	0.99 (0.88,1.11)	0.862926	0.405861	0
rs9908327	36157671	T/A	0.43424	0.99879	0.45777	0.55602	0.08721	0.31009	0.98 (0.94,1.02)	0.437994	0.235751	0.294037	0.99 (0.95,1.03)	0.657386	0.418881	0	0.95 (0.86,1.05)	0.335387	0.0283293	0.79201
rs12946695	35773063	A/T	0.24028	0.9197	0.28735	0.98018	0.91886	0.58655	1.02 (0.97,1.07)	0.43898	0.842707	0	1.02 (0.97,1.07)	0.529649	0.794238	0	0.99 (0.88,1.12)	0.873407	0.39896	0
rs113794865	35971741	T/C	0.17198	0.91803	0.40902	0.87579	0.3703	0.37109	0.98 (0.93,1.03)	0.440297	0.634933	0	0.98 (0.93,1.04)	0.567311	0.726894	0	0.92 (0.81,1.05)	0.211074	0.042409	0.757211
chr17:35769873:D	35769873	AAAAC/A	0.23671	0.91309	0.32749	0.98851	0.91701	0.56839	1.02 (0.97,1.07)	0.441834	0.874489	0	1.02 (0.97,1.07)	0.532368	0.832033	0	0.99 (0.88,1.12)	0.865399	0.435701	0
rs1983367	35861600	A/G	0.2661	0.89389	0.35964	0.65019	0.97075	0.46796	1.02 (0.97,1.07)	0.441838	0.807305	0	1.01 (0.96,1.07)	0.612881	0.78194	0	1.01 (0.90,1.14)	0.803691	0.415863	0
rs12941226	35775994	A/G	0.23758	0.92008	0.30138	0.94741	0.91768	0.57026	1.02 (0.97,1.07)	0.442378	0.848378	0	1.02 (0.97,1.07)	0.530781	0.802793	0	0.99 (0.88,1.11)	0.85556	0.409125	0
rs11650348	36123391	G/A	0.39994	0.95688	0.91463	0.87661	0.32377	0.50353	1.02 (0.97,1.06)	0.444544	0.832335	0	1.02 (0.98,1.07)	0.300518	0.839528	0	1.01 (0.91,1.12)	0.852284	0.427247	0
rs12938179	36139387	T/C	0.48227	0.98053	0.70947	0.10219	0.79779	0.58755	0.98 (0.94,1.03)	0.445521	0.459251	0	0.97 (0.93,1.02)	0.243777	0.496073	0	1.07 (0.97,1.18)	0.196092	0.872402	0
rs12602343	36545719	A/T	0.11221	0.72475	0.46938	0.83778	0.45753	0.2885	0.97 (0.91,1.04)	0.446592	0.645055	0	0.98 (0.91,1.06)	0.666481	0.676991	0	0.92 (0.77,1.09)	0.324431	0.601863	0
rs72832237	36184949	G/A	0.037738	0.9092	0.16747	0.26019	0.56963	0.44463	0.96 (0.86,1.07)	0.447422	0.327084	0.130856	0.91 (0.81,1.02)	0.105566	0.245055	0.278236	1.38 (1.02,1.87)	0.0392497	0.333119	0
rs2074412	35839066	C/T	0.4072	0.81422	0.024453	0.29309	0.83116	0.52297	0.98 (0.94,1.03)	0.447825	0.108181	0.505891	0.99 (0.94,1.03)	0.562192	0.0882036	0.541094	0.99 (0.89,1.10)	0.827204	0.0774805	0.679176
rs12942247	35776717	C/T	0.23758	0.92327	0.26518	0.99739	0.89927	0.61739	1.02 (0.97,1.07)	0.449432	0.820159	0	1.02 (0.96,1.07)	0.54632	0.769521	0	0.99 (0.88,1.11)	0.831512	0.403382	0
rs12602776	35877144	C/T	0.26697	0.87172	0.35495	0.76268	0.87974	0.55135	1.02 (0.97,1.07)	0.450265	0.861857	0	1.01 (0.96,1.07)	0.60075	0.839572	0	1.01 (0.90,1.14)	0.830411	0.369199	0
rs9910105	36035786	G/A	0.43264	0.90768	0.10686	0.731	0.76773	0.79997	1.02 (0.97,1.06)	0.450425	0.514421	0	1.01 (0.96,1.05)	0.808443	0.350572	0.0850957	1.11 (1.00,1.23)	0.0579013	0.443365	0
chr17:35662838:D	35662838	T/TG	0.21723	0.93582	0.89366	0.15394	0.61618	0.16856	0.98 (0.93,1.03)	0.450502	0.302516	0.176811	0.98 (0.93,1.03)	0.404507	0.248725	0.271964	1.03 (0.91,1.16)	0.636201	0.316216	0.00451266
rs34623926	36131333	C/T	0.09789	0.99997	0.61271	0.59958	0.029325	0.57431	1.03 (0.96,1.10)	0.452807	0.171779	0.40003	1.03 (0.95,1.11)	0.478632	0.143595	0.446341	0.97 (0.82,1.15)	0.730688	0.542752	0
rs11263747	35742069	T/C	0.25038	0.885	0.20344	0.90568	0.97441	0.66121	1.02 (0.97,1.07)	0.453715	0.742229	0	1.02 (0.97,1.07)	0.528748	0.721036	0	0.98 (0.87,1.10)	0.739519	0.600665	0
chr17:35833024:D	35833024	AT/A	0.39671	0.78588	0.047026	0.27376	0.63841	0.52077	0.98 (0.94,1.03)	0.45534	0.154992	0.427565	0.99 (0.94,1.03)	0.576378	0.14165	0.449558	0.98 (0.88,1.10)	0.727357	0.0660755	0.70396
rs1008284	36062458	G/A	0.2347	0.95652	0.99905	0.54695	0.73908	0.43089	0.98 (0.94,1.03)	0.455669	0.909748	0	0.97 (0.92,1.02)	0.260042	0.738835	0	1.07 (0.95,1.21)	0.276974	0.266584	0.189783
rs111349348	35985120	T/C	0.45077	0.82212	0.29666	0.44194	0.66414	0.96337	1.02 (0.97,1.06)	0.456285	0.726031	0	1.02 (0.98,1.07)	0.346776	0.828002	0	0.96 (0.86,1.07)	0.480601	0.187847	0.42344
rs137927610	36221809	A/T	0.27198	0.79185	0.74376	0.69027	0.77248	0.62033	1.02 (0.97,1.07)	0.456388	0.997831	0	1.02 (0.97,1.08)	0.354918	0.995412	0	1.00 (0.88,1.13)	0.966015	0.490617	0
rs9909907	35743296	G/A	0.24711	0.87756	0.23014	0.77646	0.95176	0.62178	1.02 (0.97,1.07)	0.457018	0.753226	0	1.02 (0.97,1.07)	0.531792	0.739761	0	0.98 (0.87,1.11)	0.786142	0.609759	0
rs71375437	35752498	T/C	0.25184	0.89446	0.26327	0.95871	0.99791	0.6484	1.02 (0.97,1.07)	0.457487	0.825992	0	1.02 (0.97,1.07)	0.530569	0.813083	0	0.98 (0.87,1.10)	0.706875	0.715715	0
rs4577132	35936282	C/T	0.18102	0.74239	0.84512	0.62553	0.39118	0.47448	1.02 (0.97,1.08)	0.458241	0.807987	0	1.01 (0.95,1.07)	0.801896	0.913335	0	1.12 (0.97,1.30)	0.122113	0.354732	0
rs9890333	35744406	G/A	0.24773	0.87919	0.22188	0.78631	0.95814	0.63162	1.02 (0.97,1.07)	0.458298	0.745339	0	1.02 (0.96,1.07)	0.538934	0.730906	0	0.98 (0.87,1.11)	0.798906	0.631833	0
rs7216445	35984410	C/T	0.1952	0.92521	0.61534	0.86283	0.28837	0.42271	1.02 (0.97,1.07)	0.458777	0.681647	0	1.02 (0.96,1.08)	0.521328	0.806419	0	1.08 (0.95,1.22)	0.258677	0.0669707	0.702004
chr17:35930469:I	35930469	TA/T	0.18779	0.93713	0.019858	0.68674	0.55708	0.62946	1.02 (0.97,1.07)	0.459042	0.124626	0.477927	1.02 (0.96,1.08)	0.503125	0.111308	0.500519	0.97 (0.85,1.10)	0.650518	0.649717	0
rs2680719	35811453	C/T	0.17958	0.92905	0.075015	0.99333	0.76949	0.066102	1.02 (0.97,1.08)	0.459383	0.106092	0.509498	1.02 (0.96,1.08)	0.524619	0.122893	0.480843	1.06 (0.93,1.22)	0.35416	0.204688	0.378342
rs7217260	36548239	G/C	0.11332	0.71001	0.47137	0.83837	0.47176	0.29594	0.97 (0.91,1.04)	0.459651	0.654253	0	0.98 (0.91,1.06)	0.687436	0.688011	0	0.91 (0.77,1.09)	0.316101	0.575601	0
rs4795209	35971028	A/G	0.17041	0.93708	0.38737	0.87855	0.39315	0.375	0.98 (0.93,1.03)	0.460389	0.628851	0	0.98 (0.93,1.04)	0.558997	0.698729	0	0.93 (0.81,1.06)	0.27161	0.0490562	0.741831
rs862490	35850275	C/T	0.36907	0.73627	0.060014	0.25296	0.76089	0.61507	0.98 (0.94,1.03)	0.4604	0.202529	0.3495	0.98 (0.94,1.04)	0.549931	0.169867	0.403164	0.96 (0.86,1.08)	0.526386	0.839918	0
rs73293897	36000295	A/G	0.17094	0.98058	0.42196	0.92597	0.34274	0.39806	0.98 (0.93,1.03)	0.46144	0.632279	0	0.98 (0.93,1.04)	0.554431	0.732505	0	0.93 (0.82,1.06)	0.264843	0.0591755	0.719128
rs9889428	35677847	G/A	0.19217	0.95837	0.95211	0.13614	0.40937	0.21992	0.98 (0.93,1.03)	0.46449	0.272579	0.230572	0.98 (0.93,1.03)	0.411815	0.216661	0.326063	1.02 (0.90,1.16)	0.716124	0.666021	0
rs11263751	35859760	C/T	0.26191	0.8883	0.37396	0.66774	0.81772	0.54631	1.02 (0.97,1.07)	0.465095	0.836869	0	1.01 (0.96,1.06)	0.657884	0.825973	0	1.02 (0.91,1.15)	0.736025	0.359668	0
rs12936059	35793842	C/T	0.22887	0.94577	0.40698	0.84396	0.90537	0.56802	1.02 (0.97,1.07)	0.468051	0.911389	0	1.02 (0.96,1.07)	0.560844	0.893365	0	0.99 (0.88,1.12)	0.879033	0.37953	0
chr17:36035616:I	36035616	C/CG	0.42723	0.89149	0.12453	0.64562	0.77414	0.84174	1.02 (0.97,1.06)	0.468104	0.540258	0	1.00 (0.96,1.05)	0.859268	0.362571	0.0609413	1.11 (1.00,1.23)	0.0567056	0.46882	0
rs2057702	35789967	T/A	0.24018	0.94724	0.3625	0.99386	0.98336	0.61087	1.02 (0.97,1.07)	0.469657	0.90584	0	1.02 (0.97,1.07)	0.539556	0.874665	0	0.98 (0.87,1.11)	0.780045	0.398038	0
chr17:35789905:D	35789905	TA/T	0.24018	0.94723	0.3625	0.99388	0.98325	0.61085	1.02 (0.97,1.07)	0.469666	0.905832	0	1.02 (0.97,1.07)	0.53955	0.874646	0	0.98 (0.87,1.11)	0.779983	0.398057	0
rs12453570	35796620	C/T	0.23083	0.94373	0.49616	0.9576	0.79309	0.60812	1.02 (0.97,1.07)	0.471924	0.964332	0	1.01 (0.96,1.07)	0.585322	0.955735	0	1.00 (0.88,1.12)	0.945121	0.269994	0.178157
rs853193	35823113	G/A	0.40753	0.81301	0.027425	0.31097	0.82391	0.51351	0.98 (0.94,1.03)	0.471945	0.117858	0.489353	0.99 (0.94,1.03)	0.59	0.0970303	0.52533	0.99 (0.89,1.10)	0.826618	0.0710148	0.693196
rs35615029	35791024	T/A	0.23962	0.94746	0.3522	0.96563	0.98334	0.62121	1.02 (0.97,1.07)	0.472037	0.899385	0	1.02 (0.97,1.07)	0.541662	0.867166	0	0.98 (0.88,1.11)	0.79581	0.3456	0
rs853205	35824396	C/T	0.40755	0.81308	0.027468	0.31149	0.82376	0.51322	0.98 (0.94,1.03)	0.472503	0.118004	0.489105	0.99 (0.94,1.03)	0.59042	0.0972092	0.525014	0.99 (0.89,1.10)	0.826992	0.070971	0.693291
rs2522963	35809162	G/A	0.40345	0.79933	0.042736	0.28502	0.94644	0.5946	0.98 (0.94,1.03)	0.472813	0.16865	0.405158	0.99 (0.94,1.03)	0.586456	0.134034	0.462194	0.99 (0.89,1.11)	0.870669	0.10963	0.609307
rs56940879	35977854	G/A	0.17099	0.94274	0.4188	0.87764	0.39549	0.40123	0.98 (0.93,1.03)	0.472972	0.662855	0	0.98 (0.93,1.04)	0.569128	0.736353	0	0.93 (0.82,1.06)	0.283317	0.0465015	0.747687
rs853202	35805391	G/A	0.41183	0.79299	0.036717	0.35187	0.90044	0.59849	0.98 (0.94,1.03)	0.473888	0.169528	0.403719	0.99 (0.94,1.03)	0.607323	0.132939	0.464018	0.98 (0.88,1.10)	0.736787	0.0772593	0.679655
rs12936391	35852924	C/G	0.26465	0.90066	0.29754	0.66597	0.96687	0.53166	1.02 (0.97,1.07)	0.475128	0.766159	0	1.01 (0.96,1.06)	0.641734	0.732316	0	1.01 (0.90,1.14)	0.856242	0.451798	0
rs12942673	35793246	T/A	0.23978	0.94835	0.3563	0.97117	0.98284	0.62712	1.02 (0.97,1.07)	0.476378	0.902353	0	1.02 (0.97,1.07)	0.54509	0.870569	0	0.98 (0.88,1.11)	0.790574	0.344103	0
rs72832232	36184143	G/A	0.034417	0.90516	0.21097	0.19897	0.50261	0.58179	0.96 (0.86,1.07)	0.476634	0.327102	0.130823	0.91 (0.81,1.03)	0.127	0.28687	0.205186	1.39 (1.01,1.90)	0.0436494	0.320464	0
rs72832234	36184397	A/G	0.034411	0.90615	0.2075	0.2006	0.50227	0.58006	0.96 (0.86,1.07)	0.477997	0.324994	0.134839	0.91 (0.81,1.03)	0.126541	0.2836	0.211036	1.39 (1.01,1.90)	0.0429671	0.320926	0
rs113063899	35989178	T/A	0.17133	0.96452	0.45532	0.97139	0.35944	0.4106	0.98 (0.93,1.03)	0.479103	0.665905	0	0.98 (0.93,1.04)	0.571616	0.760466	0	0.93 (0.82,1.06)	0.270073	0.048752	0.742525
rs2411157	35784397	G/T	0.4068	0.80443	0.031339	0.33766	0.97265	0.58537	0.98 (0.94,1.03)	0.479232	0.146303	0.44187	0.99 (0.94,1.03)	0.582873	0.115768	0.492903	0.99 (0.89,1.10)	0.835262	0.0846566	0.663657
rs57962176	35972254	C/T	0.17522	0.93141	0.42991	0.95284	0.47398	0.36367	0.98 (0.93,1.03)	0.479248	0.691302	0	0.98 (0.93,1.04)	0.545433	0.699896	0	0.93 (0.82,1.06)	0.307137	0.0377461	0.768327
rs115659944	36184494	G/C	0.034414	0.9066	0.20556	0.20196	0.50258	0.57965	0.96 (0.86,1.07)	0.479634	0.324201	0.136344	0.91 (0.81,1.03)	0.126834	0.282101	0.213711	1.39 (1.01,1.90)	0.0426116	0.321191	0
rs116734572	36184500	A/C	0.034414	0.90662	0.20535	0.20207	0.50207	0.57962	0.96 (0.86,1.07)	0.47965	0.323988	0.13675	0.91 (0.81,1.03)	0.126809	0.281868	0.214127	1.39 (1.01,1.90)	0.0425796	0.321022	0
rs11651621	35999118	G/A	0.1681	0.99997	0.046516	0.5521	0.60893	0.6803	0.98 (0.93,1.03)	0.480605	0.227047	0.3087	0.98 (0.93,1.04)	0.4906	0.220669	0.319378	1.06 (0.93,1.21)	0.371269	0.523134	0
rs12452080	35792181	A/G	0.23918	0.94558	0.36678	0.94175	0.99803	0.61145	1.02 (0.97,1.07)	0.480855	0.902374	0	1.02 (0.97,1.07)	0.548914	0.869015	0	0.98 (0.88,1.11)	0.788083	0.348193	0
rs2459586	36220929	C/T	0.27115	0.79727	0.79266	0.70024	0.92626	0.57867	1.02 (0.97,1.07)	0.480974	0.998004	0	1.02 (0.97,1.08)	0.385041	0.999682	0	1.00 (0.89,1.13)	0.99417	0.441924	0
rs77292537	36168507	T/C	0.039488	0.95605	0.43443	0.77587	0.19008	0.39874	1.04 (0.93,1.16)	0.481579	0.452701	0	1.05 (0.94,1.18)	0.37934	0.422924	0	0.97 (0.75,1.25)	0.82404	0.539343	0
rs8064552	36035301	T/C	0.43443	0.90726	0.087786	0.80841	0.7933	0.86261	1.02 (0.97,1.06)	0.482714	0.463252	0	1.01 (0.96,1.05)	0.829293	0.324854	0.135105	1.10 (0.99,1.22)	0.0776829	0.504872	0
rs8075149	35744942	T/A	0.25072	0.87981	0.24363	0.91731	0.90802	0.65449	1.02 (0.97,1.07)	0.483921	0.781909	0	1.02 (0.96,1.07)	0.549296	0.765544	0	0.97 (0.87,1.10)	0.673179	0.676225	0
rs7210540	36188882	T/C	0.047505	0.96859	0.08924	0.83868	0.32993	0.66474	1.04 (0.94,1.14)	0.485484	0.330751	0.123837	1.02 (0.92,1.13)	0.689037	0.313509	0.156471	1.04 (0.82,1.32)	0.761221	0.642068	0
rs12952917	35853284	G/A	0.26408	0.89785	0.29534	0.66739	0.96277	0.54585	1.02 (0.97,1.07)	0.485565	0.764728	0	1.01 (0.96,1.06)	0.649613	0.730788	0	1.01 (0.90,1.14)	0.863607	0.45793	0
rs2376364	36230367	C/T	0.19516	0.71198	0.71632	0.62774	0.64368	0.7463	0.98 (0.92,1.04)	0.486018	0.977213	0	0.98 (0.92,1.04)	0.455779	0.982242	0	1.00 (0.86,1.15)	0.960551	0.900181	0
rs12936188	35858813	C/T	0.26453	0.8963	0.32065	0.64969	0.98583	0.53233	1.02 (0.97,1.07)	0.486468	0.779322	0	1.01 (0.96,1.06)	0.653555	0.749488	0	1.01 (0.90,1.14)	0.85736	0.44384	0
rs2229295	36047276	G/T	0.15044	0.93585	0.18948	0.59319	0.99891	0.12131	0.98 (0.92,1.04)	0.487217	0.271373	0.232692	0.98 (0.93,1.05)	0.601045	0.301039	0.179518	0.98 (0.85,1.13)	0.817671	0.696994	0
rs72832231	36184018	G/A	0.034325	0.90739	0.21332	0.19369	0.50248	0.60238	0.96 (0.86,1.07)	0.487421	0.324591	0.135605	0.91 (0.81,1.03)	0.131793	0.288607	0.202068	1.39 (1.01,1.91)	0.0428324	0.31634	0.00400146
rs12602906	35872008	C/T	0.25514	0.72523	0.018441	0.96734	0.80301	0.069174	1.02 (0.97,1.07)	0.487435	0.0366541	0.647257	1.02 (0.96,1.08)	0.481744	0.0333841	0.655625	1.03 (0.90,1.17)	0.658399	0.063506	0.709587
chr17:36183781:D	36183781	TC/T	0.033386	0.90746	0.18864	0.15333	0.47487	0.63985	0.96 (0.86,1.08)	0.489343	0.259371	0.25363	0.91 (0.81,1.03)	0.136595	0.240776	0.28552	1.40 (1.01,1.93)	0.0421516	0.299359	0.0715361
rs62075863	36132297	T/C	0.094227	0.88661	0.36642	0.63531	0.0858	0.42714	1.03 (0.95,1.10)	0.489962	0.246072	0.2765	1.02 (0.94,1.10)	0.612351	0.262247	0.248641	1.02 (0.85,1.22)	0.822772	0.512375	0
rs12937732	35867791	C/T	0.26333	0.89329	0.32684	0.61625	0.99859	0.5268	1.02 (0.97,1.07)	0.491247	0.769366	0	1.01 (0.96,1.06)	0.653068	0.743689	0	1.01 (0.90,1.14)	0.865987	0.446034	0
rs9913844	35864128	T/C	0.25585	0.87814	0.2889	0.70288	0.95761	0.56968	1.02 (0.97,1.07)	0.491459	0.773952	0	1.01 (0.96,1.06)	0.661191	0.732135	0	1.01 (0.90,1.14)	0.870569	0.405613	0
rs3748726	36557089	T/C	0.11307	0.70103	0.46811	0.78593	0.48032	0.30883	0.98 (0.91,1.05)	0.49441	0.644701	0	0.99 (0.92,1.06)	0.714311	0.669416	0	0.92 (0.77,1.10)	0.352601	0.509161	0
rs4074770	36022817	A/G	0.23213	1	0.2774	0.41738	0.1645	0.87503	0.98 (0.94,1.03)	0.495251	0.343225	0.0996174	0.98 (0.93,1.03)	0.408067	0.442423	0	0.97 (0.87,1.09)	0.627214	0.250782	0.241816
rs76115558	36189725	T/C	0.045502	0.90499	0.083647	0.73671	0.29327	0.70494	1.04 (0.94,1.15)	0.49604	0.29336	0.193493	1.02 (0.91,1.14)	0.724374	0.281446	0.214878	1.04 (0.81,1.34)	0.765382	0.513456	0
rs1963087	36244017	G/A	0.06037	0.84117	0.47247	0.58771	0.25475	0.89927	1.03 (0.94,1.13)	0.496244	0.649397	0	1.03 (0.94,1.13)	0.554819	0.674791	0	1.02 (0.82,1.27)	0.86736	0.410346	0
rs12600340	36515591	C/T	0.11024	0.76626	0.41392	0.77087	0.45742	0.3068	0.98 (0.91,1.05)	0.497493	0.596945	0	0.98 (0.91,1.06)	0.624102	0.607109	0	0.94 (0.79,1.11)	0.447759	0.759992	0
rs77591301	36189757	T/C	0.045748	0.90004	0.086724	0.7382	0.29759	0.70779	1.04 (0.93,1.15)	0.49985	0.301723	0.178265	1.02 (0.91,1.14)	0.730508	0.289241	0.200927	1.04 (0.81,1.33)	0.766644	0.516689	0
rs72832235	36184644	G/A	0.034339	0.90956	0.2003	0.2018	0.50227	0.60337	0.96 (0.86,1.08)	0.499923	0.318478	0.147162	0.92 (0.81,1.03)	0.134235	0.278625	0.21989	1.39 (1.01,1.91)	0.0402749	0.315879	0.00589867
rs72832236	36184893	A/T	0.034322	0.91236	0.20187	0.20159	0.50533	0.60402	0.96 (0.86,1.08)	0.500326	0.320482	0.143386	0.91 (0.81,1.03)	0.132209	0.279884	0.217655	1.40 (1.02,1.92)	0.0382326	0.312469	0.0198124
rs7220682	36188471	C/T	0.048805	0.99998	0.091177	0.85418	0.31836	0.67069	1.03 (0.94,1.14)	0.501475	0.32624	0.132467	1.02 (0.92,1.13)	0.712375	0.310387	0.162283	1.04 (0.82,1.32)	0.728266	0.61881	0
chr17:35778795:I	35778795	GC/G	0.40864	0.79513	0.036318	0.24777	0.90366	0.49673	1.02 (0.97,1.06)	0.502209	0.123432	0.479935	1.01 (0.97,1.06)	0.580458	0.106016	0.509631	1.01 (0.90,1.12)	0.896973	0.101298	0.62756
rs112336244	35845653	G/A	0.21887	0.87646	0.3895	0.70344	0.79596	0.60696	1.02 (0.97,1.07)	0.502271	0.858918	0	1.02 (0.97,1.08)	0.463201	0.842477	0	0.96 (0.85,1.09)	0.54995	0.184502	0.432136
rs4794754	35859371	C/T	0.26416	0.89746	0.32414	0.63465	0.95576	0.53521	1.02 (0.97,1.07)	0.502426	0.770276	0	1.01 (0.96,1.06)	0.674427	0.738818	0	1.01 (0.90,1.14)	0.857113	0.453395	0
rs12946892	35860991	A/G	0.26415	0.89728	0.32563	0.63407	0.95615	0.53574	1.02 (0.97,1.07)	0.503574	0.771175	0	1.01 (0.96,1.06)	0.675943	0.739811	0	1.01 (0.90,1.14)	0.856433	0.452643	0
rs11655384	35983947	C/T	0.4571	0.83536	0.34687	0.46522	0.70254	0.95394	1.01 (0.97,1.06)	0.503848	0.772616	0	1.02 (0.98,1.07)	0.369757	0.870323	0	0.96 (0.86,1.06)	0.410021	0.183239	0.435398
chr17:36121665:D	36121665	G/GC	0.39635	0.96529	0.63563	0.68361	0.11735	0.76623	1.01 (0.97,1.06)	0.504459	0.478517	0	1.03 (0.99,1.08)	0.172296	0.39059	0.002236	0.96 (0.86,1.06)	0.418385	0.966132	0
rs12936196	35858821	C/T	0.26364	0.89501	0.31533	0.60555	0.94979	0.52974	1.02 (0.97,1.07)	0.504855	0.747913	0	1.01 (0.96,1.06)	0.675562	0.717012	0	1.01 (0.90,1.14)	0.870767	0.451727	0
rs7208085	35796289	T/A	0.23518	0.95759	0.41041	0.87489	0.98942	0.60087	1.02 (0.97,1.07)	0.506466	0.912443	0	1.01 (0.96,1.07)	0.611925	0.883253	0	0.99 (0.88,1.11)	0.878274	0.367343	0
chr17:35804503:I	35804503	C/CA	0.23903	0.95478	0.35366	0.95764	0.973	0.66982	1.02 (0.97,1.07)	0.507171	0.896731	0	1.01 (0.96,1.07)	0.583419	0.867063	0	0.99 (0.88,1.11)	0.800634	0.344186	0
rs12602717	35810223	A/G	0.23915	0.95638	0.37858	0.93672	0.93775	0.65985	1.02 (0.97,1.07)	0.507204	0.911103	0	1.01 (0.96,1.07)	0.603297	0.881332	0	0.99 (0.88,1.11)	0.858859	0.29596	0.0845095
rs1859211	36051372	T/C	0.12897	1	0.67834	0.64713	0.44911	0.59806	1.02 (0.96,1.08)	0.507579	0.851085	0	1.02 (0.96,1.09)	0.544213	0.795191	0	1.03 (0.89,1.19)	0.726357	0.689399	0
rs76451910	36181491	T/A	0.037879	0.83248	0.36038	0.84419	0.41259	0.50977	0.96 (0.86,1.07)	0.507875	0.666347	0	0.97 (0.87,1.09)	0.65769	0.773857	0	0.97 (0.74,1.28)	0.845888	0.253492	0.233102
rs149033010	36170681	T/C	0.039405	0.96233	0.43505	0.7632	0.19853	0.42107	1.04 (0.93,1.15)	0.509578	0.462985	0	1.05 (0.94,1.18)	0.398291	0.430932	0	0.97 (0.75,1.25)	0.80636	0.546389	0
rs35204914	36055372	G/T	0.25038	0.94878	0.09587	0.18121	0.62883	0.25666	1.02 (0.97,1.07)	0.509641	0.129597	0.469595	1.02 (0.97,1.07)	0.493224	0.101419	0.517623	0.99 (0.88,1.11)	0.806057	0.534492	0
rs2898657	35804065	C/G	0.2396	0.9547	0.36195	0.98685	0.98854	0.66591	1.02 (0.97,1.07)	0.509767	0.901826	0	1.01 (0.96,1.07)	0.584564	0.872619	0	0.98 (0.87,1.11)	0.77751	0.399472	0
rs2889355	36171018	C/A	0.0394	0.96278	0.43537	0.7627	0.19918	0.4221	1.04 (0.93,1.15)	0.510872	0.463945	0	1.05 (0.94,1.18)	0.399787	0.431923	0	0.97 (0.75,1.25)	0.807775	0.547766	0
rs2889354	36171024	T/C	0.0394	0.96278	0.43528	0.7627	0.19918	0.42216	1.04 (0.93,1.15)	0.510959	0.463889	0	1.05 (0.94,1.18)	0.399869	0.431873	0	0.97 (0.75,1.25)	0.80784	0.547785	0
rs117977420	36171122	C/T	0.039398	0.96292	0.43542	0.76233	0.1995	0.42248	1.04 (0.93,1.15)	0.511437	0.464309	0	1.05 (0.94,1.18)	0.400323	0.432239	0	0.97 (0.75,1.25)	0.80803	0.548394	0
rs117443964	36171178	C/T	0.039397	0.963	0.4352	0.76214	0.19968	0.42245	1.04 (0.93,1.15)	0.511638	0.464279	0	1.05 (0.94,1.18)	0.4006	0.432225	0	0.97 (0.75,1.25)	0.808335	0.54851	0
rs3764431	35796585	G/A	0.22967	0.93743	0.3434	0.77116	0.90491	0.63623	1.02 (0.97,1.07)	0.513308	0.853134	0	1.02 (0.96,1.07)	0.572526	0.837336	0	0.98 (0.87,1.11)	0.763687	0.369788	0
rs118153244	36171508	G/A	0.039392	0.96345	0.43464	0.76076	0.20072	0.42352	1.04 (0.93,1.15)	0.513759	0.464894	0	1.05 (0.94,1.18)	0.402697	0.432712	0	0.97 (0.75,1.25)	0.809253	0.55007	0
rs117138142	36171512	C/T	0.039392	0.96346	0.43464	0.76071	0.20072	0.42357	1.04 (0.93,1.15)	0.513825	0.464888	0	1.05 (0.94,1.18)	0.402725	0.4327	0	0.97 (0.75,1.25)	0.809119	0.55003	0
rs117440435	36171579	A/T	0.03939	0.96355	0.43456	0.76041	0.20094	0.42349	1.04 (0.93,1.15)	0.514003	0.464989	0	1.05 (0.94,1.18)	0.402978	0.432785	0	0.97 (0.75,1.25)	0.809616	0.550222	0
rs58679466	36056576	C/T	0.25009	0.96078	0.091638	0.17323	0.62283	0.25939	1.02 (0.97,1.07)	0.51403	0.121856	0.482591	1.02 (0.97,1.07)	0.49619	0.0959362	0.527264	0.98 (0.88,1.11)	0.796891	0.553943	0
chr17:36065302:I	36065302	T/TCC	0.30262	0.96913	0.45547	0.20065	0.97572	0.56741	0.99 (0.94,1.03)	0.514436	0.550662	0	0.99 (0.95,1.04)	0.712952	0.537886	0	0.95 (0.86,1.06)	0.366586	0.803353	0
rs76795545	35868421	C/G	0.26353	0.8942	0.32586	0.60024	0.94674	0.53402	1.02 (0.97,1.07)	0.515514	0.752754	0	1.01 (0.96,1.06)	0.687999	0.722199	0	1.01 (0.90,1.14)	0.869078	0.449746	0
rs12942235	36026526	G/A	0.032392	0.92809	0.56232	0.66648	0.65102	0.59286	1.04 (0.92,1.17)	0.51568	0.901851	0	1.02 (0.90,1.16)	0.739625	0.779666	0	1.13 (0.83,1.55)	0.428741	0.385952	0
rs146703540	35782180	C/A	0.33758	0.72094	0.23732	0.31491	0.98094	0.092708	0.98 (0.94,1.03)	0.517452	0.186197	0.376387	0.99 (0.94,1.04)	0.609169	0.210582	0.336169	1.00 (0.88,1.12)	0.937878	0.450105	0
rs34322877	36189672	A/G	0.052683	0.83053	0.26247	0.98455	0.14789	0.42132	0.97 (0.88,1.07)	0.518219	0.306589	0.169316	0.99 (0.89,1.09)	0.776193	0.499834	0	0.90 (0.72,1.14)	0.398967	0.0527169	0.733537
rs12943415	35793994	C/T	0.23054	0.95492	0.37101	0.85536	0.95762	0.64105	1.02 (0.97,1.07)	0.518377	0.889655	0	1.01 (0.96,1.07)	0.609056	0.860659	0	0.98 (0.87,1.11)	0.802266	0.312251	0.020692
rs3764430	35796529	C/T	0.23329	0.96299	0.41338	0.86695	0.99901	0.60975	1.02 (0.97,1.07)	0.519418	0.910682	0	1.01 (0.96,1.07)	0.612491	0.881511	0	0.99 (0.88,1.11)	0.829167	0.36756	0
rs12936850	35794960	A/C	0.23329	0.96285	0.41341	0.86742	0.9987	0.60995	1.02 (0.97,1.07)	0.519543	0.910759	0	1.01 (0.96,1.07)	0.61257	0.881551	0	0.99 (0.88,1.11)	0.828604	0.367509	0
rs28786493	35795284	G/A	0.23329	0.96288	0.41342	0.86731	0.99861	0.60993	1.02 (0.97,1.07)	0.519577	0.910732	0	1.01 (0.96,1.07)	0.612668	0.88152	0	0.99 (0.88,1.11)	0.828617	0.367583	0
rs9910338	35778467	G/A	0.41127	0.79524	0.028218	0.3061	0.94609	0.48908	1.01 (0.97,1.06)	0.520377	0.113748	0.496344	1.01 (0.97,1.06)	0.634012	0.0896211	0.538536	1.01 (0.91,1.13)	0.819142	0.0929012	0.645813
rs2030315	35808594	G/T	0.40817	0.80915	0.041761	0.32638	0.88291	0.53144	0.99 (0.94,1.03)	0.520948	0.162563	0.415136	0.99 (0.95,1.04)	0.651015	0.13082	0.467552	0.99 (0.89,1.10)	0.827748	0.0758822	0.682637
rs28856667	35795412	C/T	0.23271	0.96295	0.40224	0.83956	0.96772	0.61965	1.02 (0.97,1.07)	0.521631	0.902356	0	1.01 (0.96,1.07)	0.614449	0.872353	0	0.99 (0.88,1.11)	0.844609	0.317285	0.00010393
rs35064669	36131296	G/C	0.095668	0.97658	0.61287	0.60195	0.029122	0.66881	1.02 (0.95,1.10)	0.522031	0.169615	0.403577	1.02 (0.95,1.10)	0.54111	0.141524	0.449766	0.97 (0.82,1.14)	0.684047	0.52736	0
rs7225534	36507606	G/A	0.10283	0.71823	0.51738	0.93777	0.37001	0.4737	0.98 (0.90,1.05)	0.523694	0.721728	0	0.98 (0.90,1.06)	0.600162	0.716011	0	0.95 (0.79,1.14)	0.54808	0.972486	0
rs9905265	36469412	G/C	0.11721	0.854	0.99482	0.29258	0.71955	0.26421	0.98 (0.92,1.04)	0.524234	0.551322	0	0.98 (0.92,1.05)	0.596733	0.543495	0	0.95 (0.81,1.11)	0.498765	0.52504	0
rs11651721	36134612	C/T	0.044475	1	0.44727	0.1952	0.49836	0.24027	0.97 (0.88,1.06)	0.525126	0.301941	0.177864	0.97 (0.88,1.07)	0.573366	0.272947	0.229924	0.96 (0.77,1.20)	0.699869	0.917621	0
rs11263754	36026022	T/A	0.032388	0.9269	0.51277	0.69603	0.58546	0.5935	1.04 (0.92,1.17)	0.526336	0.862412	0	1.02 (0.90,1.16)	0.749842	0.728761	0	1.13 (0.83,1.55)	0.43284	0.412039	0
rs62075866	36139070	A/G	0.085827	0.9557	0.40966	0.30369	0.070323	0.38055	1.02 (0.95,1.10)	0.528994	0.144972	0.444068	1.02 (0.94,1.10)	0.641975	0.192542	0.365961	1.00 (0.83,1.20)	0.991404	0.207039	0.371864
rs11655957	35819237	C/T	0.41443	0.81094	0.035391	0.38327	0.81331	0.50719	0.99 (0.94,1.03)	0.529442	0.15077	0.43451	0.99 (0.95,1.04)	0.670864	0.12378	0.479349	0.98 (0.88,1.10)	0.784386	0.0685665	0.698524
rs4291958	36506677	G/T	0.10247	0.7166	0.52228	0.93418	0.37049	0.48273	0.98 (0.90,1.05)	0.530282	0.726075	0	0.98 (0.90,1.06)	0.6096	0.720028	0	0.95 (0.79,1.14)	0.549964	0.976282	0
rs2680720	35818462	T/A	0.41443	0.81127	0.038053	0.38131	0.82595	0.51838	0.99 (0.94,1.03)	0.530328	0.160519	0.41849	0.99 (0.95,1.04)	0.679588	0.129601	0.469589	0.98 (0.88,1.10)	0.754962	0.0695733	0.696331
rs6607291	36123862	G/A	0.38463	0.98849	0.4863	0.53825	0.078338	0.87055	1.01 (0.97,1.06)	0.531209	0.309218	0.164453	1.03 (0.98,1.07)	0.212089	0.296292	0.188176	0.97 (0.88,1.07)	0.546724	0.630389	0
rs28798162	35795430	C/T	0.23228	0.96093	0.41842	0.81617	0.98289	0.61069	1.02 (0.97,1.07)	0.531693	0.902825	0	1.01 (0.96,1.07)	0.622959	0.871623	0	0.99 (0.88,1.11)	0.836314	0.3198	0
rs2269843	36058980	T/C	0.25116	1	0.10287	0.25817	0.58503	0.24853	0.98 (0.94,1.03)	0.534547	0.157797	0.422958	0.99 (0.94,1.04)	0.575555	0.129683	0.469451	1.00 (0.89,1.13)	0.961874	0.594343	0
rs306860	36224975	G/T	0.28303	0.80891	0.77826	0.95246	0.92615	0.56307	1.02 (0.97,1.06)	0.534577	0.997835	0	1.02 (0.97,1.07)	0.442028	0.996892	0	1.00 (0.89,1.13)	0.96439	0.469508	0
rs6607292	36124082	G/A	0.3858	0.99881	0.50387	0.5286	0.073682	0.8981	1.01 (0.97,1.06)	0.534959	0.299682	0.181998	1.03 (0.98,1.07)	0.207775	0.2948	0.190884	0.97 (0.88,1.07)	0.543992	0.606477	0
chr17:36054454:D	36054454	C/CT	0.17374	0.8587	0.98833	0.55492	0.85772	0.55418	0.98 (0.93,1.04)	0.535658	0.95161	0	0.99 (0.93,1.05)	0.687266	0.891537	0	0.92 (0.80,1.06)	0.2706	0.560504	0
rs72832229	36181948	G/A	0.036365	0.85875	0.20649	0.17144	0.45794	0.7058	0.97 (0.86,1.08)	0.538847	0.286004	0.206739	0.92 (0.82,1.04)	0.1804	0.27835	0.220378	1.33 (0.98,1.82)	0.0706316	0.243635	0.264402
rs62076700	35849722	C/G	0.23793	0.95808	0.33905	0.92576	0.98553	0.69954	1.01 (0.97,1.06)	0.541873	0.875135	0	1.01 (0.96,1.06)	0.661405	0.837138	0	0.99 (0.88,1.12)	0.919721	0.376422	0
rs4078225	36505284	G/C	0.10528	0.72109	0.62446	0.79523	0.39199	0.4814	0.98 (0.91,1.05)	0.542676	0.761799	0	0.98 (0.91,1.06)	0.628611	0.757127	0	0.94 (0.79,1.13)	0.538908	0.998945	0
rs55693062	36247718	C/A	0.29465	0.87564	0.94592	0.66	0.76783	0.67138	1.01 (0.97,1.06)	0.543724	0.992172	0	1.01 (0.97,1.06)	0.580367	0.948584	0	1.03 (0.92,1.15)	0.654407	0.190811	0.415665
rs1058166	36046991	T/C	0.056176	1	0.32143	0.69702	0.17972	0.077662	0.97 (0.90,1.06)	0.544633	0.127217	0.473578	0.99 (0.90,1.08)	0.768946	0.201712	0.35085	0.96 (0.78,1.19)	0.71948	0.311516	0.023662
rs2107133	36064897	A/G	0.12696	0.97256	0.047177	0.47178	0.27294	0.33793	1.02 (0.96,1.08)	0.545962	0.0975859	0.52435	1.03 (0.96,1.10)	0.396325	0.0841315	0.548505	0.99 (0.86,1.15)	0.901822	0.290011	0.1068
rs12450181	36019329	T/A	0.22512	0.90328	0.42193	0.3699	0.2337	0.76795	0.98 (0.94,1.03)	0.545985	0.459953	0	0.98 (0.93,1.04)	0.504008	0.534211	0	0.96 (0.85,1.09)	0.562907	0.346323	0
chr17:35760572:D	35760572	GCTGT/G	0.25405	0.94178	0.13738	0.26976	0.8244	0.67679	0.99 (0.94,1.03)	0.547269	0.344855	0.0964129	0.99 (0.94,1.04)	0.628169	0.307852	0.166982	1.00 (0.89,1.12)	0.974121	0.641718	0
rs9910344	35778477	C/A	0.41072	0.79639	0.030579	0.3031	0.95088	0.46552	1.01 (0.97,1.06)	0.547907	0.114756	0.494626	1.01 (0.97,1.06)	0.651805	0.0924488	0.533465	1.01 (0.91,1.13)	0.8564	0.0894058	0.653384
rs116554271	36181747	T/C	0.037471	0.84217	0.44076	0.80944	0.42439	0.53473	0.97 (0.87,1.08)	0.548071	0.721508	0	0.98 (0.87,1.10)	0.718817	0.824068	0	0.97 (0.74,1.28)	0.843036	0.27042	0.176695
rs7219057	35990862	G/C	0.17109	0.96141	0.44491	0.94199	0.33136	0.46992	0.98 (0.93,1.04)	0.548781	0.639051	0	0.99 (0.93,1.04)	0.612797	0.74663	0	0.93 (0.82,1.07)	0.311327	0.0379674	0.767792
rs12936144	36009977	G/A	0.14592	0.70886	0.99196	0.87383	0.19016	0.77368	1.02 (0.96,1.09)	0.549088	0.690876	0	1.01 (0.95,1.08)	0.753752	0.751503	0	1.09 (0.92,1.28)	0.31415	0.513294	0
rs71382481	36024611	C/T	0.22886	0.97281	0.33116	0.47153	0.1428	0.96907	0.99 (0.94,1.03)	0.551212	0.353694	0.0788632	0.98 (0.93,1.03)	0.457471	0.445447	0	0.98 (0.87,1.10)	0.743017	0.287975	0.114312
rs2898656	35806418	C/T	0.23881	0.95655	0.36501	0.98291	0.99737	0.72508	1.01 (0.97,1.06)	0.551613	0.900209	0	1.01 (0.96,1.07)	0.635374	0.871986	0	0.98 (0.88,1.11)	0.788254	0.383415	0
rs11868673	35877662	T/A	0.25722	0.9987	0.10163	0.30126	0.89433	0.69018	0.99 (0.94,1.03)	0.553044	0.306195	0.170042	0.99 (0.94,1.04)	0.687853	0.244159	0.279763	0.99 (0.88,1.10)	0.79382	0.92985	0
rs865484	35784732	C/T	0.4076	0.80431	0.037569	0.32124	0.91145	0.48672	0.99 (0.94,1.03)	0.553133	0.140198	0.451962	0.99 (0.95,1.04)	0.659731	0.115809	0.492833	0.99 (0.89,1.10)	0.8536	0.0747304	0.685132
rs12449449	36025136	T/C	0.23121	0.9687	0.3185	0.43141	0.14542	0.95852	0.99 (0.94,1.03)	0.553681	0.33588	0.113943	0.98 (0.93,1.03)	0.480631	0.41975	0	0.98 (0.87,1.10)	0.750723	0.27909	0.146406
rs2189301	36063685	G/A	0.12899	1	0.056144	0.53392	0.29686	0.33706	1.02 (0.96,1.08)	0.554224	0.122812	0.48098	1.03 (0.96,1.09)	0.419633	0.107976	0.506245	1.00 (0.86,1.15)	0.962256	0.291043	0.102971
rs9890344	35766020	C/T	0.41114	0.7928	0.026002	0.36113	0.90874	0.45956	1.01 (0.97,1.06)	0.554423	0.110426	0.502031	1.01 (0.97,1.06)	0.648941	0.0926707	0.533069	1.01 (0.90,1.13)	0.885538	0.0699902	0.695424
rs74955322	36181797	A/G	0.037457	0.84333	0.43843	0.8099	0.41217	0.53885	0.97 (0.87,1.08)	0.555048	0.710924	0	0.98 (0.87,1.10)	0.725978	0.816452	0	0.97 (0.74,1.28)	0.848289	0.264735	0.196029
rs9901749	35814478	A/G	0.2396	0.96237	0.36663	0.97617	0.99436	0.72405	1.01 (0.97,1.06)	0.555651	0.899494	0	1.01 (0.96,1.06)	0.639756	0.871755	0	0.98 (0.88,1.11)	0.781589	0.400022	0
rs864356	35785091	G/A	0.40995	0.80573	0.037867	0.33457	0.91671	0.48976	0.99 (0.95,1.03)	0.557061	0.144339	0.445113	0.99 (0.95,1.04)	0.672153	0.117502	0.489957	0.99 (0.89,1.10)	0.821058	0.0791137	0.675642
rs12450628	36082421	C/T	0.31249	1	0.51109	0.79271	0.49555	0.56738	1.01 (0.97,1.06)	0.557719	0.814183	0	1.01 (0.97,1.06)	0.548133	0.717077	0	1.04 (0.94,1.16)	0.450393	0.954903	0
rs139728467	36176425	C/T	0.039335	0.96876	0.46985	0.75448	0.2353	0.46724	1.03 (0.93,1.15)	0.558248	0.528321	0	1.05 (0.93,1.17)	0.442711	0.488005	0	0.97 (0.75,1.24)	0.794821	0.620701	0
rs306861	36224607	G/A	0.27219	0.78577	0.67576	0.75957	0.94134	0.70624	1.01 (0.97,1.07)	0.55983	0.994447	0	1.02 (0.97,1.07)	0.452212	0.99886	0	1.00 (0.89,1.13)	0.96995	0.50591	0
rs12941488	36126604	A/C	0.40862	0.98301	0.44724	0.65379	0.056035	0.88087	1.01 (0.97,1.05)	0.560764	0.250335	0.269204	1.03 (0.98,1.07)	0.227529	0.218084	0.323692	0.96 (0.87,1.06)	0.412439	0.621484	0
rs9889491	36138717	G/C	0.15452	0.94412	0.24545	0.68338	0.040324	0.76156	1.02 (0.96,1.08)	0.561134	0.140167	0.452013	1.02 (0.96,1.08)	0.590764	0.14395	0.445755	1.00 (0.87,1.14)	0.946256	0.391959	0
rs62073499	36011288	A/T	0.44517	0.79962	0.33999	0.43627	0.609	0.81117	1.01 (0.97,1.06)	0.564303	0.682219	0	1.02 (0.97,1.07)	0.415337	0.818212	0	0.96 (0.86,1.07)	0.423829	0.178328	0.447971
rs306808	36238509	T/C	0.26977	0.84939	0.78986	0.82594	0.82845	0.67498	0.99 (0.94,1.03)	0.564972	0.999712	0	0.99 (0.94,1.04)	0.677344	0.997809	0	0.97 (0.86,1.10)	0.668378	0.452658	0
rs9898998	36011707	G/A	0.44512	0.79813	0.34274	0.43169	0.60849	0.80762	1.01 (0.97,1.06)	0.566524	0.680234	0	1.02 (0.97,1.07)	0.417147	0.816663	0	0.96 (0.86,1.07)	0.423305	0.178468	0.447617
chr17:35868404:D	35868404	CAG/C	0.26208	0.87963	0.36836	0.64151	0.8899	0.57306	1.01 (0.97,1.06)	0.567698	0.793845	0	1.01 (0.96,1.06)	0.730956	0.761368	0	1.00 (0.89,1.13)	0.938938	0.480722	0
rs7226252	35794912	C/G	0.18929	0.96578	0.089183	0.95252	0.79072	0.11653	1.02 (0.96,1.07)	0.568073	0.162241	0.415665	1.01 (0.96,1.07)	0.65405	0.195984	0.360295	1.06 (0.93,1.20)	0.373515	0.157299	0.5
rs117936082	35837865	G/A	0.044286	0.7065	0.78282	0.74743	0.33272	0.74277	1.03 (0.92,1.16)	0.56818	0.826028	0	1.02 (0.90,1.15)	0.755002	0.938334	0	1.14 (0.85,1.54)	0.376869	0.140264	0.540243
rs116943005	36158975	C/A	0.026351	0.90245	0.20966	0.077942	0.25906	0.26035	1.04 (0.91,1.19)	0.568335	0.083009	0.550565	1.06 (0.92,1.23)	0.430064	0.0679109	0.579158	0.92 (0.67,1.25)	0.575622	0.687529	0
rs7503298	36602130	C/G	0.25384	0.99304	0.33144	0.379	0.86963	0.47978	1.01 (0.97,1.06)	0.568406	0.589452	0	1.00 (0.96,1.05)	0.892116	0.619565	0	1.09 (0.97,1.22)	0.163193	0.813329	0
rs67879888	35795312	A/G	0.18928	0.9657	0.089183	0.95261	0.79075	0.11669	1.02 (0.96,1.07)	0.568437	0.16236	0.415471	1.01 (0.96,1.07)	0.654301	0.196094	0.360114	1.06 (0.93,1.20)	0.373789	0.157239	0.500146
rs4306566	36504691	G/T	0.10243	0.71399	0.52314	0.7888	0.38364	0.47882	0.98 (0.91,1.06)	0.569275	0.702791	0	0.98 (0.91,1.06)	0.661523	0.698822	0	0.94 (0.78,1.14)	0.539183	0.987144	0
rs7502100	36598626	T/C	0.37696	0.92412	0.20638	0.44648	0.62197	0.79084	0.99 (0.94,1.03)	0.569467	0.537406	0	0.98 (0.94,1.03)	0.449821	0.458782	0	1.01 (0.91,1.13)	0.801167	0.210364	0.362617
rs60084814	36008175	C/A	0.44711	0.8094	0.36744	0.47361	0.65585	0.86014	1.01 (0.97,1.06)	0.570668	0.745389	0	1.02 (0.97,1.07)	0.423579	0.860103	0	0.95 (0.86,1.06)	0.401457	0.202624	0.383993
rs76009609	36136634	T/G	0.10068	0.95048	0.43259	0.45241	0.060723	0.51514	1.02 (0.95,1.09)	0.570708	0.187215	0.374716	1.01 (0.94,1.09)	0.791225	0.229536	0.304518	1.04 (0.88,1.24)	0.625022	0.379256	0
rs78358658	36174990	C/T	0.039319	0.97313	0.43203	0.74772	0.21418	0.47429	1.03 (0.93,1.15)	0.57115	0.482241	0	1.04 (0.93,1.17)	0.454901	0.449965	0	0.97 (0.75,1.25)	0.800926	0.573973	0
rs2189303	36060105	G/A	0.24441	0.99998	0.06307	0.15374	0.61241	0.28181	0.99 (0.94,1.04)	0.571356	0.0856651	0.545702	0.99 (0.94,1.04)	0.648769	0.0752513	0.565034	1.00 (0.89,1.12)	0.956133	0.656874	0
rs8075176	36249249	G/A	0.25486	0.88059	0.59155	0.8969	0.94769	0.62737	0.99 (0.94,1.04)	0.571861	0.973721	0	0.99 (0.94,1.04)	0.677285	0.938397	0	0.98 (0.87,1.10)	0.714546	0.255708	0.225915
chr17:36058058:I	36058058	A/ATC	0.30515	0.96772	0.75347	0.24129	0.46988	0.92129	0.99 (0.94,1.03)	0.572047	0.63858	0	0.99 (0.94,1.04)	0.699018	0.705223	0	0.94 (0.84,1.04)	0.225875	0.171942	0.464074
rs72832263	36249030	A/G	0.28439	0.90001	0.92313	0.76559	0.7124	0.64057	1.01 (0.97,1.06)	0.573339	0.987281	0	1.01 (0.96,1.06)	0.642827	0.926356	0	1.03 (0.92,1.15)	0.597468	0.175878	0.454183
rs9913768	35827986	G/C	0.23968	0.96698	0.39362	0.9736	0.99612	0.73785	1.01 (0.97,1.06)	0.575815	0.914008	0	1.01 (0.96,1.06)	0.667658	0.889014	0	0.98 (0.88,1.11)	0.790587	0.410527	0
rs140227147	35782181	T/A	0.34338	0.72445	0.16557	0.32444	0.98568	0.09581	0.99 (0.94,1.04)	0.57737	0.147934	0.43918	0.99 (0.94,1.04)	0.656103	0.161217	0.417345	1.00 (0.89,1.13)	0.98659	0.566198	0
rs17139125	36159903	C/T	0.027219	0.89345	0.2228	0.086388	0.26524	0.27746	1.04 (0.91,1.19)	0.577489	0.0963118	0.5266	1.06 (0.92,1.23)	0.433891	0.0790128	0.557965	0.91 (0.67,1.24)	0.556152	0.706649	0
rs12603084	36117058	A/G	0.42474	0.92011	0.72866	0.998	0.37774	0.61893	1.01 (0.97,1.06)	0.577823	0.840917	0	1.02 (0.98,1.07)	0.307878	0.817568	0	1.00 (0.90,1.11)	0.958964	0.453724	0
rs7222069	36067309	G/A	0.016177	0.80036	0.50432	0.14318	0.11764	0.75488	0.95 (0.80,1.14)	0.581116	0.174134	0.39617	0.95 (0.79,1.15)	0.624975	0.242539	0.282523	1.00 (0.64,1.55)	0.987292	0.191016	0.415123
rs144012031	35782182	T/G	0.34333	0.72462	0.16559	0.32452	0.98568	0.098405	0.99 (0.94,1.04)	0.58448	0.149979	0.435811	0.99 (0.94,1.04)	0.664718	0.163803	0.413104	1.00 (0.89,1.13)	0.987331	0.565935	0
rs149945509	36155431	G/C	0.026487	0.92125	0.20982	0.075431	0.2542	0.27599	1.04 (0.91,1.19)	0.585299	0.0822055	0.552044	1.06 (0.91,1.22)	0.461164	0.071403	0.57238	0.92 (0.68,1.25)	0.601649	0.628677	0
rs11867983	35826182	G/A	0.23889	0.96905	0.3866	0.93714	0.95998	0.75512	1.01 (0.97,1.06)	0.586301	0.906987	0	1.01 (0.96,1.06)	0.678484	0.883149	0	0.99 (0.88,1.11)	0.802397	0.361665	0
chr17:36186988:D	36186988	TTTTC/T	0.047592	0.87945	0.26655	0.9728	0.24567	0.55513	0.97 (0.88,1.07)	0.586679	0.444863	0	0.99 (0.89,1.10)	0.896476	0.594501	0	0.90 (0.71,1.14)	0.365667	0.0737319	0.687297
chr17:36186993:D	36186993	TTTC/T	0.047592	0.87944	0.26655	0.97286	0.24574	0.55521	0.97 (0.88,1.07)	0.586731	0.444944	0	0.99 (0.89,1.10)	0.896486	0.594576	0	0.90 (0.71,1.14)	0.365619	0.0737308	0.687299
chr17:35828838:D	35828838	AT/A	0.23766	0.96327	0.4065	0.89785	0.96027	0.72895	1.01 (0.97,1.06)	0.58678	0.912837	0	1.01 (0.96,1.06)	0.66957	0.891055	0	0.98 (0.88,1.11)	0.785356	0.362349	0
rs57763345	35795492	C/T	0.18866	0.9604	0.08413	0.88909	0.73302	0.10741	1.01 (0.96,1.07)	0.586794	0.14163	0.449592	1.01 (0.96,1.07)	0.689755	0.179624	0.387172	1.06 (0.94,1.21)	0.348902	0.140547	0.539586
rs2944737	36246528	A/G	0.32919	0.78621	0.85295	0.55446	0.8982	0.65328	1.01 (0.97,1.06)	0.588813	0.957967	0	1.01 (0.96,1.06)	0.638038	0.894139	0	1.03 (0.92,1.16)	0.616386	0.048971	0.742025
rs8182236	36600731	T/C	0.25471	1	0.32851	0.3868	0.84959	0.50344	1.01 (0.97,1.06)	0.588997	0.594154	0	1.00 (0.95,1.05)	0.92092	0.627113	0	1.09 (0.97,1.22)	0.165454	0.858158	0
rs117918797	36154336	G/A	0.026453	0.91899	0.21134	0.074052	0.25532	0.28198	1.04 (0.91,1.19)	0.590321	0.0826171	0.551286	1.06 (0.91,1.22)	0.45843	0.0716952	0.571818	0.92 (0.67,1.25)	0.573858	0.629353	0
rs9908903	35970312	A/G	0.2223	0.91865	0.03631	0.39701	0.52089	0.42633	1.01 (0.96,1.07)	0.590694	0.114309	0.495387	1.02 (0.96,1.07)	0.548544	0.106892	0.508115	0.95 (0.84,1.08)	0.453408	0.853459	0
rs76964448	36172685	C/T	0.020964	0.7678	0.89553	0.34561	0.63874	0.90897	1.05 (0.89,1.23)	0.591014	0.848248	0	1.03 (0.87,1.22)	0.737577	0.827706	0	1.25 (0.82,1.91)	0.304457	0.895469	0
rs306807	36238687	T/C	0.30584	0.85809	0.88836	0.85523	0.98905	0.60509	1.01 (0.97,1.06)	0.59106	0.998477	0	1.01 (0.96,1.06)	0.710827	0.993331	0	1.04 (0.93,1.17)	0.459625	0.117172	0.592621
rs28669894	35832867	G/A	0.2369	0.95657	0.4149	0.98998	0.96749	0.76393	1.01 (0.97,1.06)	0.59182	0.926673	0	1.01 (0.96,1.06)	0.679239	0.907023	0	0.98 (0.88,1.11)	0.791782	0.42379	0
rs8064288	35961918	G/A	0.19183	0.91611	0.028836	0.68186	0.40072	0.44859	1.01 (0.96,1.07)	0.59242	0.109616	0.503422	1.02 (0.96,1.08)	0.542963	0.111026	0.501001	0.94 (0.82,1.07)	0.339547	0.550483	0
rs12942606	35836517	G/T	0.23871	0.96818	0.38746	0.92974	0.9934	0.74814	1.01 (0.97,1.06)	0.592613	0.90426	0	1.01 (0.96,1.06)	0.688198	0.876083	0	0.99 (0.88,1.11)	0.809032	0.365392	0
rs117097259	36153661	A/G	0.026417	0.91665	0.212	0.073208	0.25646	0.28609	1.04 (0.91,1.19)	0.594093	0.082902	0.550762	1.06 (0.91,1.22)	0.454818	0.0716411	0.571922	0.91 (0.67,1.24)	0.549294	0.633056	0
rs79502673	36151110	T/C	0.026724	0.91024	0.2257	0.065742	0.21038	0.28032	1.04 (0.91,1.19)	0.594451	0.0706481	0.573836	1.06 (0.92,1.22)	0.449321	0.0611228	0.592684	0.90 (0.66,1.22)	0.508474	0.595402	0
rs117335575	36153494	T/C	0.026405	0.9163	0.21237	0.073143	0.25657	0.2866	1.04 (0.91,1.19)	0.59448	0.0830372	0.550513	1.06 (0.91,1.22)	0.453341	0.0716605	0.571885	0.91 (0.67,1.24)	0.543377	0.633798	0
rs11652472	36249183	G/A	0.28651	0.89226	0.95755	0.7614	0.91264	0.64392	1.01 (0.97,1.06)	0.595474	0.997956	0	1.01 (0.96,1.06)	0.671755	0.980737	0	1.03 (0.92,1.15)	0.627289	0.148416	0.521178
rs1416	35894811	T/C	0.18778	0.93954	0.012659	0.72032	0.48359	0.38859	0.99 (0.94,1.04)	0.598527	0.0588876	0.597253	0.98 (0.93,1.04)	0.576764	0.059381	0.596239	1.04 (0.92,1.19)	0.534351	0.499903	0
rs9909336	35824181	C/G	0.2387	0.968	0.39416	0.92857	0.98208	0.75901	1.01 (0.97,1.06)	0.600823	0.907935	0	1.01 (0.96,1.06)	0.694749	0.881973	0	0.99 (0.88,1.11)	0.800582	0.363539	0
rs1016679	35874330	T/A	0.25361	0.97618	0.086431	0.34019	0.83352	0.6021	0.99 (0.94,1.03)	0.601119	0.268322	0.238043	0.99 (0.94,1.04)	0.755503	0.205508	0.344575	0.98 (0.88,1.10)	0.778403	0.981573	0
rs4795221	36121669	G/T	0.38983	0.98876	0.52534	0.4729	0.17981	0.88105	1.01 (0.97,1.05)	0.602683	0.481243	0	1.03 (0.98,1.07)	0.225214	0.456805	0	0.96 (0.87,1.06)	0.424113	0.798317	0
rs10908277	35838894	G/T	0.23436	0.95631	0.2918	0.81454	0.97198	0.76252	1.01 (0.97,1.06)	0.603207	0.806655	0	1.01 (0.96,1.06)	0.661927	0.778001	0	0.98 (0.87,1.10)	0.728361	0.380806	0
rs11868171	35816330	G/A	0.23317	0.9797	0.41188	0.85712	0.96477	0.73053	1.01 (0.97,1.06)	0.60411	0.907279	0	1.01 (0.96,1.06)	0.710007	0.884724	0	0.99 (0.88,1.11)	0.829759	0.363031	0
rs11867675	35989614	T/A	0.24187	0.83005	0.68218	0.95868	0.3874	0.61031	1.01 (0.96,1.07)	0.604452	0.823479	0	1.02 (0.96,1.07)	0.562432	0.890824	0	1.06 (0.94,1.21)	0.332423	0.204604	0.378575
rs67499664	35893645	T/A	0.1825	0.9644	0.011617	0.73028	0.55661	0.40482	0.99 (0.94,1.04)	0.606031	0.0597583	0.595466	0.99 (0.93,1.04)	0.608869	0.0575474	0.600023	1.04 (0.92,1.19)	0.518175	0.489706	0
rs4795197	35778762	C/T	0.42779	0.74117	0.035207	0.27199	0.83161	0.36391	1.01 (0.97,1.06)	0.608371	0.0992344	0.52145	1.01 (0.97,1.06)	0.616291	0.10236	0.51598	0.99 (0.88,1.11)	0.877713	0.101279	0.6276
rs12945278	35812232	G/A	0.23206	0.97579	0.41039	0.82426	0.95947	0.72685	1.01 (0.97,1.06)	0.60878	0.90002	0	1.01 (0.96,1.06)	0.719185	0.874401	0	0.99 (0.88,1.11)	0.851091	0.316907	0.00166577
rs17138731	35812537	C/T	0.23201	0.97607	0.40978	0.82467	0.95743	0.72812	1.01 (0.97,1.06)	0.608813	0.899871	0	1.01 (0.96,1.06)	0.718891	0.87454	0	0.99 (0.88,1.11)	0.851286	0.316993	0.00130944
rs7217170	35810911	C/T	0.23217	0.97658	0.41444	0.83131	0.95824	0.73399	1.01 (0.97,1.06)	0.61348	0.903425	0	1.01 (0.96,1.06)	0.722542	0.878265	0	0.99 (0.88,1.11)	0.845184	0.31564	0.00688107
rs17137970	35771826	C/T	0.18322	0.97543	0.072744	0.81335	0.78817	0.11257	1.01 (0.96,1.07)	0.613673	0.12964	0.469524	1.01 (0.96,1.07)	0.725294	0.161902	0.416221	1.07 (0.94,1.21)	0.33113	0.162265	0.487964
chr17:36242796:D	36242796	G/GGCAGC	0.28678	0.88443	0.97173	0.56347	0.99736	0.69069	1.01 (0.97,1.06)	0.614373	0.970779	0	1.01 (0.96,1.06)	0.685732	0.949615	0	1.03 (0.92,1.15)	0.625881	0.103862	0.621959
rs1616371	35773799	A/G	0.18314	0.97607	0.070868	0.81482	0.78683	0.11256	1.01 (0.96,1.07)	0.616614	0.126963	0.474004	1.01 (0.96,1.07)	0.727448	0.158506	0.421793	1.07 (0.94,1.21)	0.333464	0.161681	0.489387
rs12453296	35815693	C/T	0.23285	0.98014	0.41677	0.84877	0.99331	0.7314	1.01 (0.97,1.06)	0.617018	0.905874	0	1.01 (0.96,1.06)	0.724697	0.880975	0	0.99 (0.88,1.11)	0.826199	0.373809	0
rs12950378	36127912	A/T	0.41215	0.99894	0.45057	0.68991	0.050916	0.95779	1.01 (0.97,1.05)	0.617905	0.232403	0.29969	1.03 (0.98,1.07)	0.249435	0.211399	0.334814	0.95 (0.86,1.06)	0.369582	0.543286	0
chr17:36215404:D	36215404	A/AT	0.22732	0.76735	0.70655	0.87648	0.85373	0.75658	1.01 (0.96,1.07)	0.61831	0.997205	0	1.03 (0.97,1.09)	0.339404	0.997736	0	0.95 (0.83,1.08)	0.437621	0.926755	0
rs9896461	35780735	C/G	0.22563	0.8386	0.059721	0.7795	0.97654	0.12169	0.99 (0.94,1.04)	0.618952	0.120896	0.484211	0.99 (0.94,1.05)	0.721954	0.145908	0.442523	0.95 (0.83,1.07)	0.387767	0.0478304	0.744633
rs35716147	36132131	T/C	0.10536	0.91988	0.27057	0.5355	0.070755	0.49997	1.02 (0.95,1.09)	0.620047	0.165652	0.410071	1.01 (0.94,1.09)	0.716569	0.13938	0.453316	0.99 (0.84,1.18)	0.949245	0.797095	0
rs7221878	36191133	T/C	0.048969	0.89985	0.084341	0.85565	0.31429	0.84279	1.03 (0.93,1.13)	0.620437	0.300865	0.179834	1.01 (0.91,1.12)	0.872157	0.270668	0.233931	1.04 (0.82,1.33)	0.739621	0.66198	0
rs12938215	35813380	G/A	0.23157	0.97411	0.4263	0.80102	0.9722	0.71989	1.01 (0.96,1.06)	0.620638	0.901795	0	1.01 (0.96,1.06)	0.729081	0.875895	0	0.99 (0.88,1.11)	0.843125	0.319271	0
rs67827039	36029661	G/A	0.032182	0.92236	0.63895	0.60857	0.58951	0.69644	1.03 (0.91,1.16)	0.621343	0.879935	0	1.01 (0.89,1.14)	0.918989	0.77675	0	1.15 (0.84,1.58)	0.376826	0.604254	0
rs17139185	36153514	G/A	0.027275	0.89899	0.20531	0.065399	0.24549	0.30749	1.03 (0.91,1.18)	0.622231	0.0752245	0.565085	1.05 (0.91,1.22)	0.477734	0.0663194	0.582285	0.90 (0.67,1.22)	0.50822	0.618494	0
rs62073501	36013650	G/A	0.15524	0.87522	0.065928	0.54164	0.70027	0.55804	0.99 (0.93,1.04)	0.622766	0.252756	0.265046	0.99 (0.93,1.05)	0.640523	0.229867	0.30396	1.07 (0.93,1.24)	0.341277	0.723677	0
rs1963088	36244358	G/A	0.28201	0.90447	0.9356	0.73795	0.82772	0.67983	1.01 (0.97,1.06)	0.624409	0.992214	0	1.01 (0.96,1.06)	0.720283	0.959937	0	1.03 (0.93,1.16)	0.546279	0.192144	0.412145
rs853206	35824796	T/C	0.18821	0.95041	0.082227	0.94713	0.67216	0.11926	1.01 (0.96,1.07)	0.624578	0.142961	0.44739	1.01 (0.96,1.07)	0.704649	0.180374	0.385942	1.05 (0.93,1.20)	0.433023	0.125489	0.574003
rs8080173	36222571	A/G	0.069023	0.80565	0.33922	0.53601	0.20255	0.56822	1.02 (0.94,1.11)	0.625195	0.394972	0	1.02 (0.93,1.11)	0.734564	0.400158	0	1.03 (0.84,1.27)	0.7751	0.314136	0.0130319
rs1829453	35809843	A/G	0.18202	0.97313	0.066319	0.82073	0.79613	0.11423	1.01 (0.96,1.07)	0.625983	0.121984	0.482374	1.01 (0.96,1.07)	0.737093	0.152256	0.432064	1.06 (0.93,1.21)	0.345806	0.160966	0.491128
rs4073336	36157849	C/A	0.028888	0.86603	0.17332	0.053997	0.19463	0.27929	1.03 (0.91,1.18)	0.62784	0.0479721	0.620592	1.05 (0.91,1.21)	0.495247	0.0420786	0.634089	0.91 (0.67,1.24)	0.549491	0.559523	0
rs853227	35797529	C/T	0.18785	0.96414	0.07804	0.92321	0.72363	0.12393	1.01 (0.96,1.07)	0.63009	0.143811	0.445985	1.01 (0.96,1.07)	0.708583	0.175162	0.394486	1.06 (0.93,1.20)	0.408303	0.151058	0.514924
rs853231	35814383	G/A	0.41485	0.80944	0.064043	0.40724	0.90456	0.50578	0.99 (0.95,1.03)	0.630201	0.225631	0.311076	0.99 (0.95,1.04)	0.794689	0.178576	0.388889	0.98 (0.88,1.10)	0.771528	0.0704078	0.694516
rs4795220	36121668	T/C	0.38736	0.99759	0.53905	0.49805	0.18502	0.91033	1.01 (0.97,1.05)	0.631582	0.498483	0	1.03 (0.98,1.07)	0.245012	0.475521	0	0.96 (0.87,1.06)	0.431127	0.798058	0
chr17:35815442:I	35815442	G/GT	0.23199	0.97635	0.42451	0.79487	0.96738	0.73447	1.01 (0.96,1.06)	0.631828	0.899233	0	1.01 (0.96,1.06)	0.739574	0.874543	0	0.99 (0.88,1.11)	0.847289	0.321923	0
chr17:35971798:D	35971798	A/AAG	0.25389	0.76825	0.020478	0.41903	0.80376	0.41497	1.01 (0.96,1.07)	0.632588	0.0849917	0.546931	1.02 (0.97,1.08)	0.482895	0.109698	0.503281	0.91 (0.80,1.04)	0.175146	0.370353	0
rs2456883	36245390	T/A	0.23708	0.9271	0.75526	0.75323	0.88439	0.70596	0.99 (0.94,1.04)	0.633229	0.987859	0	0.99 (0.94,1.04)	0.709926	0.965442	0	0.99 (0.87,1.11)	0.807977	0.594917	0
rs4795201	35818109	C/A	0.23264	0.98478	0.43594	0.84758	0.97936	0.74722	1.01 (0.96,1.06)	0.633886	0.915119	0	1.01 (0.96,1.06)	0.745824	0.89328	0	0.99 (0.88,1.11)	0.835208	0.37966	0
rs8068562	36159416	T/C	0.029376	0.85989	0.19577	0.05828	0.21725	0.31521	1.03 (0.90,1.18)	0.635955	0.0627992	0.589296	1.05 (0.91,1.21)	0.485881	0.0554575	0.604391	0.90 (0.67,1.22)	0.503066	0.585461	0
rs4795229	36213336	T/G	0.15129	0.7407	0.32562	0.53023	0.4351	0.64935	1.02 (0.95,1.08)	0.638754	0.577984	0	1.03 (0.96,1.10)	0.372539	0.758541	0	0.94 (0.80,1.11)	0.467716	0.471085	0
rs67904841	36186454	C/G	0.049029	0.90856	0.32303	0.99842	0.24231	0.57389	0.98 (0.89,1.08)	0.640111	0.481331	0	1.00 (0.90,1.11)	0.970844	0.637652	0	0.90 (0.71,1.13)	0.346715	0.0842574	0.66452
rs9897879	35818592	T/C	0.23123	0.98407	0.44218	0.80215	0.92797	0.75473	1.01 (0.96,1.06)	0.641865	0.91033	0	1.01 (0.96,1.06)	0.745178	0.892986	0	0.99 (0.88,1.11)	0.830508	0.328814	0
rs73295531	36029562	T/C	0.032627	0.91932	0.65273	0.57315	0.57261	0.72529	1.03 (0.91,1.16)	0.64248	0.864989	0	1.00 (0.88,1.14)	0.952186	0.751376	0	1.16 (0.85,1.59)	0.354663	0.58862	0
rs62073420	36594647	G/A	0.25377	0.73423	0.13871	0.54762	0.97592	0.89917	0.99 (0.94,1.04)	0.642933	0.497844	0	0.98 (0.93,1.03)	0.428905	0.531775	0	1.03 (0.90,1.17)	0.676577	0.519579	0
rs60118041	35803252	G/A	0.18239	0.9783	0.064427	0.81388	0.79709	0.11963	1.01 (0.96,1.07)	0.643058	0.121787	0.482707	1.01 (0.95,1.07)	0.747525	0.149822	0.436071	1.06 (0.93,1.21)	0.355688	0.166974	0.476414
chr17:36060223:I	36060223	TC/T	0.24738	0.98094	0.057009	0.20987	0.78346	0.3428	0.99 (0.94,1.04)	0.647004	0.111972	0.49938	0.99 (0.94,1.04)	0.688093	0.0982932	0.523104	1.01 (0.90,1.13)	0.901992	0.512023	0
rs2677176	36218390	G/C	0.15218	0.74208	0.36148	0.54461	0.40476	0.65684	1.01 (0.95,1.08)	0.648144	0.594019	0	1.03 (0.96,1.10)	0.387812	0.778738	0	0.95 (0.81,1.11)	0.515439	0.409553	0
rs144767215	36048558	T/C	0.022634	0.93634	0.61651	0.94694	0.14298	0.81493	1.03 (0.90,1.18)	0.649323	0.528936	0	1.04 (0.90,1.21)	0.555457	0.663188	0	1.02 (0.72,1.43)	0.929231	0.326088	0
chr17:36116801:I	36116801	A/AC	0.41659	0.89527	0.60689	0.99252	0.47136	0.61365	1.01 (0.97,1.05)	0.649569	0.841773	0	1.02 (0.98,1.07)	0.360241	0.780283	0	0.99 (0.89,1.11)	0.919661	0.52339	0
rs4073337	36158067	G/C	0.028727	0.86495	0.17564	0.054214	0.19361	0.30039	1.03 (0.90,1.18)	0.653875	0.0497659	0.616623	1.05 (0.91,1.21)	0.511781	0.043622	0.630481	0.91 (0.67,1.23)	0.522675	0.566859	0
rs9907381	36228819	C/T	0.065253	0.82499	0.5586	0.57654	0.31839	0.75276	1.02 (0.94,1.11)	0.657362	0.67267	0	1.01 (0.93,1.11)	0.754237	0.669987	0	1.02 (0.83,1.27)	0.830207	0.455308	0
rs11263750	35816826	T/C	0.23186	0.98698	0.43901	0.80926	0.97308	0.76404	1.01 (0.96,1.06)	0.658114	0.908181	0	1.01 (0.96,1.06)	0.772902	0.88452	0	0.99 (0.88,1.11)	0.846928	0.333203	0
rs853230	35811959	A/T	0.41238	0.80474	0.053709	0.3679	0.94365	0.44905	0.99 (0.95,1.03)	0.658708	0.176975	0.391513	0.99 (0.95,1.04)	0.819835	0.136345	0.458351	0.99 (0.88,1.10)	0.794266	0.073834	0.687075
rs62075865	36137840	T/C	0.088911	0.92764	0.42831	0.34996	0.090631	0.52269	1.02 (0.94,1.10)	0.659703	0.204381	0.346439	1.01 (0.94,1.10)	0.733555	0.256192	0.259127	0.98 (0.82,1.17)	0.820811	0.219286	0.337325
rs11656503	35772021	G/T	0.18165	0.98322	0.064173	0.78804	0.72276	0.11538	1.01 (0.96,1.07)	0.662187	0.113403	0.496933	1.01 (0.95,1.07)	0.774129	0.144826	0.444309	1.06 (0.94,1.21)	0.342227	0.150177	0.517013
chr17:35822752:I	35822752	A/AT	0.23183	0.98345	0.44619	0.80554	0.96703	0.76666	1.01 (0.96,1.06)	0.662427	0.910922	0	1.01 (0.96,1.06)	0.781085	0.888629	0	0.99 (0.88,1.11)	0.847036	0.33514	0
rs28699409	36226301	C/T	0.065138	0.82711	0.56834	0.5966	0.33067	0.7626	1.02 (0.94,1.11)	0.664967	0.694684	0	1.01 (0.93,1.11)	0.765175	0.691191	0	1.02 (0.83,1.27)	0.821469	0.463159	0
rs35171747	36190630	C/T	0.047797	0.86527	0.42434	0.9536	0.23044	0.55618	0.98 (0.89,1.08)	0.666236	0.521809	0	1.00 (0.90,1.11)	0.971633	0.710032	0	0.89 (0.70,1.12)	0.31858	0.072509	0.68995
rs1914364	36210383	C/T	0.15151	0.73895	0.35583	0.5248	0.43662	0.63022	1.01 (0.95,1.08)	0.666589	0.588454	0	1.03 (0.96,1.10)	0.393572	0.76455	0	0.94 (0.80,1.11)	0.46897	0.49683	0
rs28631493	36227747	G/T	0.065633	0.82414	0.56569	0.59493	0.32361	0.75489	1.02 (0.94,1.11)	0.667322	0.684526	0	1.01 (0.93,1.11)	0.773246	0.678292	0	1.03 (0.83,1.27)	0.811796	0.461923	0
rs9913945	35831767	A/T	0.24037	0.9604	0.37221	0.86481	0.94887	0.84952	1.01 (0.96,1.06)	0.66959	0.878609	0	1.01 (0.96,1.06)	0.732413	0.861168	0	0.98 (0.87,1.10)	0.693764	0.331569	0
chr17:35787814:I	35787814	C/CA	0.18311	0.98102	0.059207	0.78756	0.8108	0.12552	1.01 (0.96,1.07)	0.669944	0.116083	0.492367	1.01 (0.95,1.06)	0.795393	0.145819	0.442669	1.07 (0.94,1.22)	0.313347	0.172563	0.46252
rs11656885	36249489	T/G	0.2798	0.91258	0.89684	0.85852	0.7345	0.70907	1.01 (0.96,1.06)	0.670504	0.989081	0	1.01 (0.96,1.06)	0.762733	0.93644	0	1.03 (0.92,1.16)	0.570795	0.207272	0.371219
rs829162	35764018	A/G	0.18332	0.9756	0.06525	0.87507	0.75738	0.13463	1.01 (0.96,1.07)	0.670929	0.131149	0.467002	1.01 (0.95,1.07)	0.763085	0.15827	0.422181	1.06 (0.93,1.21)	0.378683	0.184728	0.431552
chr17:35901796:D	35901796	CT/C	0.1404	0.90198	0.022427	0.76648	0.58962	0.40871	0.99 (0.93,1.05)	0.671288	0.100529	0.519179	0.99 (0.93,1.06)	0.767961	0.0915826	0.535014	1.03 (0.89,1.20)	0.670927	0.239618	0.276849
rs4332783	35997674	G/A	0.21847	0.89011	0.51731	0.97302	0.33454	0.65107	1.01 (0.96,1.06)	0.672127	0.711707	0	1.01 (0.96,1.07)	0.627339	0.818032	0	1.05 (0.93,1.19)	0.43926	0.0500431	0.739584
rs36081240	35785054	G/A	0.18148	0.98814	0.054992	0.7817	0.76413	0.11702	1.01 (0.96,1.07)	0.672754	0.102881	0.515073	1.01 (0.95,1.07)	0.786735	0.130055	0.46883	1.06 (0.94,1.21)	0.341285	0.156963	0.500809
rs2661190	36219179	C/T	0.15071	0.74849	0.3589	0.54087	0.43939	0.63875	1.01 (0.95,1.08)	0.673982	0.599503	0	1.03 (0.96,1.10)	0.405033	0.777243	0	0.94 (0.81,1.11)	0.4855	0.454312	0
rs853224	35791328	A/T	0.18237	0.99886	0.058026	0.78706	0.73273	0.11849	1.01 (0.96,1.06)	0.675541	0.106803	0.50827	1.01 (0.95,1.06)	0.79307	0.136827	0.457552	1.06 (0.94,1.21)	0.340243	0.154286	0.507233
rs829160	35763091	T/A	0.18175	0.98351	0.06155	0.85402	0.72445	0.12743	1.01 (0.96,1.07)	0.677324	0.118735	0.487867	1.01 (0.95,1.07)	0.782419	0.148098	0.43891	1.06 (0.93,1.21)	0.353099	0.170423	0.467863
rs829163	35766026	G/C	0.18172	0.98336	0.061528	0.85048	0.72529	0.12738	1.01 (0.96,1.07)	0.677929	0.118573	0.488141	1.01 (0.95,1.07)	0.783837	0.148147	0.43883	1.06 (0.93,1.21)	0.352759	0.169024	0.471341
rs10512474	36223325	A/G	0.069573	0.80286	0.40933	0.47571	0.20671	0.51138	1.02 (0.94,1.11)	0.6793	0.388388	0.00697374	1.01 (0.93,1.10)	0.805359	0.386831	0.0103111	1.04 (0.84,1.28)	0.746065	0.308903	0.0341523
rs712038	35762557	G/A	0.18164	0.98319	0.060613	0.85038	0.72465	0.1275	1.01 (0.96,1.06)	0.68038	0.117182	0.490499	1.01 (0.95,1.06)	0.789677	0.147123	0.440519	1.06 (0.93,1.21)	0.347029	0.169008	0.471381
rs2522971	35781516	T/C	0.22427	0.84369	0.059625	0.77544	0.95626	0.14534	0.99 (0.94,1.04)	0.681672	0.131025	0.46721	0.99 (0.94,1.05)	0.79937	0.160413	0.418663	0.94 (0.83,1.07)	0.371896	0.0571757	0.723564
rs11656455	35771885	G/A	0.18104	0.98185	0.061627	0.78045	0.72308	0.12019	1.01 (0.96,1.07)	0.682383	0.11176	0.499743	1.01 (0.95,1.07)	0.790369	0.141531	0.449755	1.06 (0.93,1.21)	0.352015	0.153529	0.509042
rs72832203	36122529	C/T	0.47345	0.98949	0.52446	0.49751	0.43246	0.83198	1.01 (0.97,1.05)	0.684133	0.714776	0	1.02 (0.98,1.06)	0.391618	0.744916	0	0.99 (0.90,1.10)	0.904576	0.396003	0
rs17705177	36123526	T/A	0.47194	0.98373	0.53481	0.50284	0.42637	0.83781	1.01 (0.97,1.05)	0.684341	0.71892	0	1.02 (0.98,1.06)	0.391316	0.752273	0	0.99 (0.90,1.10)	0.902961	0.389561	0
rs3953882	36231965	C/T	0.06484	0.81461	0.57154	0.5891	0.30126	0.71828	1.02 (0.93,1.11)	0.684846	0.65117	0	1.01 (0.92,1.11)	0.781288	0.651923	0	1.02 (0.83,1.27)	0.824765	0.441782	0
rs8081410	36022278	G/A	0.28966	1	0.59203	0.49326	0.094004	0.93509	0.99 (0.95,1.04)	0.686432	0.334236	0.117123	0.98 (0.94,1.03)	0.457424	0.456654	0	1.01 (0.90,1.12)	0.897269	0.176817	0.451808
rs853222	35790022	G/T	0.18084	0.98715	0.05558	0.77956	0.73293	0.11924	1.01 (0.96,1.06)	0.688386	0.102999	0.514867	1.01 (0.95,1.06)	0.798926	0.13047	0.468137	1.06 (0.93,1.21)	0.351745	0.157868	0.498629
rs853201	35804187	C/A	0.18297	0.94468	0.077446	0.81605	0.64115	0.12908	1.01 (0.96,1.07)	0.688587	0.134209	0.461903	1.01 (0.95,1.07)	0.761731	0.169535	0.403708	1.05 (0.92,1.20)	0.455582	0.120289	0.585674
rs2456873	36220143	G/C	0.14896	0.75738	0.33684	0.52241	0.45003	0.60477	1.01 (0.95,1.08)	0.68956	0.566803	0	1.03 (0.96,1.10)	0.426625	0.743346	0	0.95 (0.81,1.11)	0.490723	0.440129	0
rs829161	35763863	T/C	0.18155	0.98264	0.059537	0.8495	0.72434	0.1308	1.01 (0.96,1.06)	0.690371	0.117043	0.490736	1.01 (0.95,1.06)	0.794764	0.145634	0.442974	1.06 (0.93,1.21)	0.356857	0.172396	0.462938
rs1102920	35760940	A/G	0.18158	0.98299	0.059431	0.85062	0.7236	0.13119	1.01 (0.96,1.06)	0.691406	0.117053	0.490719	1.01 (0.95,1.06)	0.795232	0.145434	0.443305	1.06 (0.93,1.21)	0.356896	0.173716	0.459629
rs11872046	35816995	T/C	0.23458	0.99999	0.43118	0.79696	0.97777	0.80654	1.01 (0.96,1.06)	0.693604	0.899432	0	1.01 (0.96,1.06)	0.791139	0.876407	0	0.98 (0.87,1.10)	0.762035	0.314019	0.0135109
rs853200	35804114	G/A	0.18066	0.97951	0.055777	0.77991	0.73232	0.12116	1.01 (0.96,1.06)	0.694447	0.104081	0.512986	1.01 (0.95,1.06)	0.797161	0.130562	0.467983	1.06 (0.93,1.21)	0.372098	0.156191	0.502667
rs111473843	36229759	G/A	0.066828	0.80598	0.5454	0.58955	0.32299	0.70677	1.02 (0.93,1.11)	0.694789	0.656932	0	1.01 (0.93,1.11)	0.780667	0.660257	0	1.02 (0.82,1.26)	0.877712	0.437623	0
rs8077815	36531427	C/G	0.14942	0.8797	0.90649	0.75043	0.99735	0.58236	1.01 (0.95,1.07)	0.69585	0.966482	0	1.01 (0.95,1.08)	0.638908	0.960749	0	0.99 (0.86,1.14)	0.892074	0.287997	0.114231
rs1045013	35878893	G/A	0.17967	0.96352	0.023093	0.88279	0.85515	0.11643	1.01 (0.96,1.07)	0.699942	0.0540924	0.607279	1.01 (0.95,1.07)	0.792667	0.0625633	0.589771	1.06 (0.93,1.20)	0.420796	0.270612	0.176033
rs4794767	36213338	G/A	0.22505	0.77522	0.77216	0.85302	0.84315	0.84897	1.01 (0.96,1.06)	0.70067	0.997398	0	1.02 (0.97,1.08)	0.399845	0.999302	0	0.95 (0.83,1.08)	0.439152	0.929441	0
rs34557151	36059747	G/C	0.30045	0.99868	0.75493	0.2615	0.36041	0.87005	0.99 (0.95,1.04)	0.700806	0.555786	0	1.00 (0.95,1.04)	0.883794	0.640068	0	0.94 (0.85,1.05)	0.269922	0.15375	0.508514
rs34105918	36191296	G/A	0.047015	0.8609	0.42353	0.9267	0.20775	0.58959	0.98 (0.89,1.08)	0.700937	0.495576	0	1.00 (0.90,1.12)	0.931903	0.689586	0	0.89 (0.70,1.13)	0.323263	0.0611507	0.714766
rs2661113	36233151	A/C	0.30206	0.85732	0.95928	0.86642	0.8079	0.77765	1.01 (0.96,1.06)	0.703661	0.998947	0	1.01 (0.96,1.06)	0.760712	0.964968	0	1.02 (0.91,1.14)	0.698907	0.222227	0.32883
rs3110626	35896402	C/T	0.18597	0.96904	0.017203	0.69904	0.50515	0.32151	0.99 (0.94,1.04)	0.709782	0.0645616	0.58577	0.99 (0.94,1.05)	0.709531	0.0621049	0.590695	1.04 (0.92,1.18)	0.525406	0.473588	0
chr17:36228435:D	36228435	A/AGC	0.31262	0.72021	0.70255	0.8841	0.94184	0.84479	1.01 (0.96,1.06)	0.713252	0.994544	0	1.01 (0.96,1.07)	0.65305	0.996786	0	1.01 (0.90,1.14)	0.829592	0.773596	0
rs2946340	35749716	C/T	0.18302	0.99999	0.061168	0.85492	0.70204	0.14077	1.01 (0.96,1.06)	0.714342	0.123024	0.480623	1.01 (0.95,1.06)	0.80812	0.149744	0.436199	1.06 (0.94,1.21)	0.349414	0.185254	0.430187
chr17:36187168:D	36187168	TTTTC/T	0.099621	0.83812	0.66338	0.97468	0.59518	0.42483	0.99 (0.92,1.06)	0.714939	0.806593	0	0.98 (0.90,1.05)	0.522935	0.802525	0	1.06 (0.89,1.27)	0.522782	0.379509	0
rs2677174	36215358	T/G	0.15099	0.74679	0.33359	0.65173	0.41907	0.61002	1.01 (0.95,1.08)	0.715645	0.586379	0	1.03 (0.96,1.10)	0.437291	0.760177	0	0.94 (0.81,1.11)	0.480278	0.44774	0
rs9909606	36213010	T/C	0.1509	0.74434	0.35189	0.62699	0.42348	0.60896	1.01 (0.95,1.08)	0.717795	0.59606	0	1.03 (0.96,1.10)	0.43719	0.769227	0	0.94 (0.80,1.11)	0.47229	0.46061	0
rs8182313	36600870	G/T	0.20639	0.83029	0.3344	0.38924	0.93333	0.61323	1.01 (0.96,1.06)	0.717952	0.613454	0	1.00 (0.95,1.06)	0.989442	0.639389	0	1.06 (0.93,1.21)	0.403549	0.985784	0
rs12449654	36056076	G/C	0.32854	0.99849	0.67967	0.17771	0.57247	0.91333	0.99 (0.95,1.04)	0.717957	0.532407	0	0.99 (0.95,1.04)	0.757652	0.587407	0	0.96 (0.87,1.07)	0.471011	0.176441	0.45276
rs2661194	36234987	A/G	0.30111	0.86216	0.99129	0.84026	0.82653	0.78158	1.01 (0.96,1.06)	0.720741	0.998055	0	1.01 (0.96,1.06)	0.771183	0.967159	0	1.02 (0.91,1.14)	0.720133	0.227346	0.313842
chr17:35780097:I	35780097	C/CA	0.36113	0.75503	0.97504	0.4921	0.80695	0.80766	0.99 (0.95,1.04)	0.720984	0.926332	0	0.99 (0.94,1.04)	0.728979	0.940831	0	0.95 (0.85,1.07)	0.427623	0.383437	0
rs11652399	35869781	G/T	0.17967	0.96757	0.030488	0.83202	0.79885	0.12299	1.01 (0.96,1.06)	0.721507	0.067716	0.57954	1.01 (0.95,1.06)	0.822853	0.0813243	0.553672	1.06 (0.93,1.20)	0.4113	0.229507	0.307438
rs2944747	36233580	T/C	0.30123	0.8614	0.99666	0.85713	0.8295	0.77819	1.01 (0.96,1.06)	0.722331	0.998495	0	1.01 (0.96,1.06)	0.772937	0.968673	0	1.02 (0.91,1.14)	0.719461	0.224188	0.323118
rs1818317	36234316	T/C	0.30119	0.86184	0.99362	0.85821	0.82809	0.77724	1.01 (0.96,1.06)	0.72248	0.998412	0	1.01 (0.96,1.06)	0.773642	0.968482	0	1.02 (0.91,1.14)	0.717724	0.225337	0.319753
rs71382486	36187767	T/C	0.047582	0.90837	0.33452	0.98016	0.22701	0.65934	0.98 (0.89,1.08)	0.72295	0.478582	0	1.00 (0.90,1.12)	0.932093	0.633131	0	0.90 (0.71,1.13)	0.362987	0.0717989	0.691492
rs2677177	36218693	C/T	0.22453	0.78204	0.7737	0.87159	0.85388	0.86479	1.01 (0.96,1.06)	0.72296	0.997382	0	1.02 (0.97,1.08)	0.420067	0.999198	0	0.95 (0.83,1.08)	0.448883	0.907661	0
rs1051838	35870833	G/A	0.1795	0.96659	0.03014	0.82775	0.80221	0.12361	1.01 (0.96,1.06)	0.724839	0.0672239	0.580505	1.01 (0.95,1.06)	0.826741	0.0807103	0.554809	1.06 (0.93,1.20)	0.410684	0.230569	0.304273
rs118189301	35893512	A/C	0.11226	0.70311	0.87512	0.52256	0.76409	0.50804	0.99 (0.92,1.06)	0.725252	0.841066	0	1.00 (0.92,1.07)	0.908948	0.702424	0	0.90 (0.75,1.07)	0.229839	0.00810949	0.857329
chr17:35816018:D	35816018	GA/G	0.18997	0.93901	0.038143	0.95279	0.65474	0.12036	1.01 (0.96,1.06)	0.725409	0.0764296	0.562808	1.01 (0.95,1.06)	0.798796	0.0946274	0.529585	1.05 (0.92,1.19)	0.48313	0.154374	0.507022
rs2074408	35881376	A/G	0.22781	0.81003	0.5196	0.70783	0.92227	0.60166	0.99 (0.94,1.04)	0.727197	0.869929	0	0.99 (0.93,1.04)	0.58646	0.835961	0	1.01 (0.89,1.15)	0.87988	0.387755	0
rs2089484	36231118	A/C	0.30128	0.85953	0.99591	0.8574	0.83403	0.78647	1.01 (0.96,1.06)	0.72797	0.998718	0	1.01 (0.96,1.06)	0.777358	0.968904	0	1.02 (0.91,1.14)	0.723223	0.220644	0.333411
rs916895	36084227	C/T	0.11009	0.99983	0.118	0.61869	0.43567	0.60164	1.01 (0.95,1.08)	0.728829	0.338101	0.109631	1.02 (0.95,1.10)	0.51651	0.412474	0	0.89 (0.76,1.03)	0.122757	0.417247	0
chr17:35895004:I	35895004	T/TA	0.19095	0.95252	0.016042	0.68841	0.58994	0.32248	0.99 (0.94,1.04)	0.729892	0.0646098	0.585674	0.99 (0.94,1.05)	0.740037	0.0598372	0.595304	1.04 (0.92,1.18)	0.552879	0.541976	0
rs111548795	35858519	G/T	0.1699	0.76858	0.33611	0.38897	0.50414	0.51035	1.01 (0.95,1.07)	0.731343	0.489262	0	1.01 (0.95,1.08)	0.660577	0.407274	0	0.94 (0.81,1.09)	0.38859	0.497863	0
rs4795270	36531941	A/G	0.14786	0.87169	0.926	0.75695	0.99849	0.61709	1.01 (0.95,1.07)	0.732375	0.971294	0	1.01 (0.95,1.08)	0.674364	0.964634	0	0.99 (0.85,1.14)	0.873112	0.291952	0.0995838
chr17:36052619:D	36052619	C/CATTT	0.092169	0.92269	0.78109	0.89183	0.40367	0.57984	0.99 (0.92,1.06)	0.732945	0.806076	0	1.00 (0.92,1.08)	0.929367	0.721514	0	0.94 (0.78,1.13)	0.494968	0.825576	0
rs736424	35789362	T/C	0.18656	0.96898	0.069052	0.76424	0.81143	0.16113	1.01 (0.96,1.06)	0.737856	0.147561	0.439796	1.01 (0.95,1.06)	0.855148	0.180781	0.385274	1.06 (0.93,1.21)	0.359733	0.186318	0.427424
rs8069062	35829306	C/T	0.17981	0.97058	0.052686	0.76524	0.65544	0.1235	1.01 (0.96,1.06)	0.739533	0.0951244	0.528703	1.01 (0.95,1.06)	0.84264	0.124489	0.478158	1.06 (0.93,1.20)	0.407765	0.126698	0.571276
rs58201617	35865451	G/T	0.18108	0.96676	0.040488	0.77822	0.71492	0.12515	1.01 (0.96,1.06)	0.739852	0.08112	0.55405	1.01 (0.95,1.06)	0.829035	0.0992054	0.521501	1.05 (0.92,1.20)	0.446788	0.18629	0.427498
rs8080195	36530291	C/T	0.14482	0.86585	0.91025	0.76385	0.99743	0.56623	1.01 (0.95,1.07)	0.741321	0.955549	0	1.01 (0.95,1.08)	0.691565	0.948994	0	0.99 (0.85,1.14)	0.870194	0.301921	0.0616423
rs7406059	36141982	T/C	0.065495	1	0.46143	0.12712	0.24657	0.78706	1.01 (0.94,1.10)	0.744593	0.251723	0.266822	1.01 (0.93,1.10)	0.792496	0.242226	0.283055	1.04 (0.86,1.26)	0.688319	0.720599	0
rs72828251	35781306	T/G	0.40117	0.80463	0.35391	0.24253	0.94283	0.20242	0.99 (0.95,1.04)	0.744858	0.290398	0.198843	0.99 (0.95,1.04)	0.720591	0.274378	0.227403	1.02 (0.91,1.14)	0.706163	0.468174	0
rs9895081	36142824	C/T	0.067331	0.96832	0.43123	0.091906	0.25921	0.76407	1.01 (0.94,1.09)	0.745214	0.203252	0.348306	1.01 (0.93,1.10)	0.757631	0.170375	0.40233	1.02 (0.84,1.23)	0.876893	0.973458	0
rs3110633	36053069	C/G	0.29215	0.95761	0.3188	0.7008	0.72042	0.45121	1.01 (0.96,1.06)	0.746405	0.631132	0	1.01 (0.96,1.07)	0.581074	0.548927	0	0.95 (0.85,1.07)	0.40814	0.858402	0
rs1714987	35743010	C/G	0.18856	0.96374	0.052042	0.8717	0.68609	0.14825	1.01 (0.96,1.06)	0.747334	0.110928	0.501169	1.01 (0.95,1.06)	0.821816	0.135602	0.459587	1.05 (0.93,1.20)	0.427089	0.143384	0.532985
rs306810	36237114	A/G	0.30104	0.86369	0.98498	0.878	0.85055	0.78876	1.01 (0.96,1.05)	0.747495	0.99879	0	1.01 (0.96,1.06)	0.805657	0.969201	0	1.02 (0.91,1.14)	0.716	0.201628	0.386707
rs2203697	36143630	T/A	0.066473	0.9747	0.40222	0.086554	0.24963	0.76472	1.01 (0.94,1.10)	0.747836	0.184606	0.378998	1.01 (0.93,1.10)	0.765872	0.157809	0.422938	1.02 (0.84,1.24)	0.825856	0.979525	0
rs34711199	35858039	C/T	0.18112	0.96688	0.04219	0.77722	0.71749	0.13054	1.01 (0.96,1.06)	0.748666	0.0859581	0.545169	1.01 (0.95,1.06)	0.839305	0.105101	0.511215	1.05 (0.92,1.20)	0.446367	0.188411	0.421966
rs9909985	36128513	A/T	0.025616	0.99853	0.80147	0.67109	0.62245	0.63785	0.98 (0.86,1.11)	0.748752	0.895951	0	0.98 (0.86,1.13)	0.814662	0.88034	0	1.08 (0.78,1.49)	0.645267	0.990817	0
rs306856	36228191	C/T	0.27721	0.81188	0.85036	0.94436	0.98551	0.78503	1.01 (0.96,1.06)	0.750593	0.999549	0	1.01 (0.96,1.07)	0.638663	0.999588	0	1.00 (0.88,1.12)	0.943639	0.514167	0
chr17:36142359:D	36142359	AG/A	0.066631	0.97484	0.39829	0.087455	0.24361	0.76037	1.01 (0.94,1.09)	0.751543	0.181713	0.383746	1.01 (0.93,1.10)	0.770094	0.155093	0.427399	1.02 (0.84,1.24)	0.826585	0.973445	0
rs12452659	36056192	T/G	0.3275	0.99037	0.6786	0.17514	0.5708	0.86711	0.99 (0.95,1.04)	0.751617	0.518288	0	0.99 (0.95,1.04)	0.812978	0.570277	0	0.96 (0.86,1.06)	0.432528	0.184731	0.431544
rs184256	36240037	C/T	0.26164	0.86227	0.54612	0.78583	0.80673	0.91311	1.01 (0.96,1.06)	0.753347	0.937516	0	1.01 (0.96,1.06)	0.796875	0.942744	0	1.03 (0.91,1.16)	0.627034	0.17169	0.464705
rs28539978	36025913	G/A	0.028623	0.91029	0.68675	0.60904	0.73834	0.90407	1.02 (0.90,1.16)	0.754446	0.930946	0	1.00 (0.87,1.14)	0.99645	0.82581	0	1.14 (0.82,1.59)	0.443136	0.364311	0
rs853223	35791149	T/C	0.17866	0.9811	0.040416	0.90071	0.83321	0.16308	1.01 (0.96,1.06)	0.75617	0.102795	0.515222	1.00 (0.95,1.06)	0.870864	0.125202	0.476959	1.07 (0.94,1.21)	0.336794	0.177201	0.450834
rs1714988	35744048	G/A	0.1856	0.97808	0.050736	0.83815	0.65422	0.14219	1.01 (0.96,1.06)	0.756852	0.103079	0.514727	1.01 (0.95,1.06)	0.828927	0.126712	0.474425	1.05 (0.93,1.20)	0.429646	0.142861	0.534205
rs865483	35851177	C/A	0.35034	0.79494	0.10508	0.29693	0.76287	0.34912	0.99 (0.95,1.04)	0.75701	0.206728	0.342556	0.99 (0.95,1.04)	0.783581	0.206098	0.343599	0.98 (0.88,1.10)	0.737591	0.42627	0
rs2203696	36143304	T/G	0.067047	0.96994	0.41754	0.094142	0.25463	0.75876	1.01 (0.94,1.09)	0.757238	0.199741	0.354102	1.01 (0.93,1.10)	0.775449	0.167213	0.407513	1.02 (0.84,1.23)	0.854351	0.978307	0
rs72832227	36180182	A/T	0.034506	0.75945	0.97146	0.13338	0.84537	0.35784	1.02 (0.90,1.16)	0.759417	0.368148	0.0495226	1.04 (0.91,1.19)	0.557092	0.216468	0.326386	0.95 (0.69,1.31)	0.759988	0.0780649	0.677911
rs28683795	36137914	T/A	0.065597	0.94049	0.49503	0.091669	0.19264	0.66965	1.01 (0.93,1.10)	0.759734	0.173732	0.396829	1.02 (0.93,1.11)	0.685717	0.163136	0.414197	1.01 (0.83,1.23)	0.921856	0.844923	0
rs77263012	35779627	C/T	0.10774	0.77965	0.25353	0.80012	0.37871	0.7157	1.01 (0.94,1.09)	0.762005	0.541079	0	1.03 (0.95,1.11)	0.501794	0.491147	0	0.86 (0.73,1.02)	0.0910595	0.624749	0
rs8068600	36524254	C/G	0.14489	0.86401	0.88064	0.75136	0.99232	0.57317	1.01 (0.95,1.07)	0.763208	0.950365	0	1.01 (0.95,1.08)	0.715862	0.943914	0	0.99 (0.85,1.15)	0.873596	0.303655	0.0548862
rs853196	35848659	A/T	0.18071	0.97355	0.044636	0.74052	0.67262	0.12471	1.01 (0.96,1.06)	0.76365	0.0836507	0.549386	1.01 (0.95,1.06)	0.859479	0.106462	0.508859	1.05 (0.92,1.20)	0.433509	0.14956	0.518476
rs853197	35848716	T/C	0.18071	0.97356	0.044621	0.73982	0.67271	0.12467	1.01 (0.96,1.06)	0.76379	0.08359	0.549497	1.01 (0.95,1.06)	0.859638	0.106389	0.508985	1.05 (0.92,1.20)	0.433623	0.149574	0.518441
rs3094512	36048940	A/G	0.38526	0.97646	0.43613	0.12862	0.65472	0.7918	1.01 (0.97,1.05)	0.763979	0.376273	0.032655	1.00 (0.96,1.05)	0.935977	0.327228	0.130582	1.02 (0.92,1.13)	0.68669	0.550003	0
rs72832261	36248820	G/A	0.30396	0.86579	0.78208	0.86077	0.71003	0.7865	1.01 (0.96,1.05)	0.764815	0.972721	0	1.01 (0.96,1.06)	0.746614	0.889205	0	1.00 (0.90,1.12)	0.967825	0.197985	0.396565
rs2680721	35844422	C/A	0.35864	0.79099	0.10856	0.32939	0.88907	0.39674	0.99 (0.95,1.04)	0.765159	0.245319	0.277785	1.00 (0.95,1.04)	0.840193	0.22546	0.311362	0.97 (0.87,1.09)	0.60343	0.341141	0
rs8077142	36149449	A/T	0.066171	0.99855	0.35575	0.085122	0.31618	0.81427	1.01 (0.94,1.09)	0.765853	0.197356	0.358035	1.01 (0.93,1.10)	0.781356	0.174838	0.395017	1.02 (0.84,1.23)	0.847916	0.994059	0
rs853216	35863008	G/A	0.18051	0.96886	0.040474	0.75554	0.68013	0.12884	1.01 (0.96,1.06)	0.767426	0.0799402	0.556238	1.01 (0.95,1.06)	0.854936	0.098444	0.522839	1.05 (0.92,1.20)	0.455261	0.183151	0.435623
rs853213	35859728	C/T	0.17987	0.96822	0.040138	0.74708	0.67999	0.12858	1.01 (0.96,1.06)	0.772015	0.0789366	0.558108	1.01 (0.95,1.06)	0.858436	0.0971545	0.525111	1.05 (0.92,1.20)	0.463542	0.182828	0.436455
rs3094499	35891336	A/G	0.18704	0.96509	0.016835	0.71979	0.53951	0.28454	0.99 (0.94,1.05)	0.775544	0.0598515	0.595275	0.99 (0.94,1.05)	0.781188	0.056236	0.602757	1.04 (0.92,1.19)	0.511772	0.480304	0
rs56725989	35885929	T/C	0.18502	0.94735	0.03016	0.70193	0.55531	0.3355	0.99 (0.94,1.05)	0.775852	0.104867	0.511622	0.99 (0.94,1.05)	0.76142	0.11012	0.502556	1.04 (0.91,1.18)	0.582601	0.3648	0
rs866465	35859404	G/A	0.18025	0.96619	0.040446	0.75448	0.69613	0.13436	1.01 (0.96,1.06)	0.777594	0.0825284	0.551449	1.00 (0.95,1.06)	0.861842	0.100669	0.518936	1.05 (0.92,1.20)	0.466787	0.185418	0.429762
rs9910109	36526456	A/T	0.15563	0.83608	0.94736	0.62854	0.97557	0.62126	1.01 (0.95,1.07)	0.779234	0.93945	0	1.01 (0.95,1.08)	0.720311	0.926806	0	0.99 (0.86,1.15)	0.92105	0.351	0
rs7208963	36207702	C/T	0.074388	0.85315	0.5179	0.6646	0.37308	0.2863	0.99 (0.91,1.07)	0.788811	0.481568	0	0.98 (0.90,1.07)	0.658613	0.460156	0	1.02 (0.84,1.25)	0.829392	0.383233	0
rs76709542	36168853	G/A	0.059264	0.96057	0.56319	0.18141	0.66569	0.45231	0.99 (0.91,1.07)	0.791468	0.432116	0	0.99 (0.91,1.08)	0.78942	0.423561	0	0.97 (0.80,1.19)	0.800473	0.7209	0
rs2008778	36156378	C/A	0.20658	0.92301	0.33858	0.96125	0.14245	0.2677	0.99 (0.94,1.05)	0.797047	0.23827	0.289773	1.00 (0.94,1.05)	0.906791	0.325152	0.134537	1.00 (0.88,1.14)	0.992976	0.239141	0.278319
chr17:36171036:D	36171036	TTAATTA/T	0.059255	0.96371	0.55913	0.1719	0.67702	0.45634	0.99 (0.91,1.07)	0.797933	0.421487	0	0.99 (0.91,1.08)	0.794265	0.413935	0	0.98 (0.80,1.19)	0.807045	0.712963	0
rs6607275	35833208	C/T	0.36057	0.77547	0.12263	0.26106	0.87554	0.34259	0.99 (0.95,1.04)	0.799626	0.213462	0.331387	1.00 (0.95,1.05)	0.878932	0.196694	0.359126	0.97 (0.87,1.09)	0.598993	0.251684	0.238925
rs7209355	36181033	G/A	0.06241	0.80918	0.92321	0.045996	0.51787	0.16281	0.99 (0.91,1.08)	0.800067	0.106567	0.508678	0.99 (0.91,1.09)	0.879953	0.106919	0.508069	0.90 (0.73,1.11)	0.314539	0.515171	0
rs12945602	35750175	G/C	0.33742	0.7594	0.010165	0.87335	0.69543	0.077607	0.99 (0.95,1.04)	0.800729	0.0194729	0.696841	1.00 (0.95,1.05)	0.944544	0.0334561	0.655437	0.95 (0.84,1.07)	0.371048	0.00687591	0.863109
rs2940229	36246503	C/G	0.27361	0.82029	0.88477	0.84191	0.92474	0.72033	0.99 (0.95,1.04)	0.80242	0.987303	0	1.00 (0.95,1.05)	0.891738	0.936107	0	0.98 (0.87,1.11)	0.79988	0.218754	0.338853
rs853195	35848255	A/C	0.354	0.79922	0.13272	0.25987	0.81492	0.33121	0.99 (0.95,1.04)	0.803022	0.217053	0.325411	1.00 (0.95,1.04)	0.855028	0.208974	0.338836	0.97 (0.87,1.09)	0.64327	0.363284	0
rs60112577	35833209	G/A	0.17612	0.94492	0.047385	0.75753	0.57569	0.13357	1.01 (0.95,1.06)	0.80348	0.0859045	0.545266	1.00 (0.95,1.06)	0.880545	0.112438	0.498583	1.05 (0.92,1.20)	0.47536	0.109726	0.609095
rs1016680	35874385	C/A	0.35529	0.79622	0.046865	0.36955	0.85516	0.29418	0.99 (0.95,1.04)	0.804041	0.122199	0.482012	1.00 (0.95,1.04)	0.847847	0.116651	0.491402	0.97 (0.87,1.09)	0.630562	0.351675	0
chr17:36149874:I	36149874	T/TG	0.064457	0.97582	0.4358	0.12382	0.32724	0.77154	1.01 (0.93,1.09)	0.80455	0.275639	0.225176	1.01 (0.93,1.10)	0.823176	0.270589	0.234069	1.03 (0.84,1.25)	0.784308	0.741524	0
rs12946766	35886089	G/A	0.40393	0.81777	0.084939	0.60388	0.95103	0.49365	0.99 (0.95,1.04)	0.805392	0.300518	0.180469	0.99 (0.94,1.04)	0.619508	0.340683	0.104597	1.07 (0.96,1.19)	0.234076	0.631215	0
rs7215650	36173024	A/G	0.059112	0.96755	0.56094	0.17171	0.66806	0.45964	0.99 (0.91,1.07)	0.80544	0.420575	0	0.99 (0.91,1.08)	0.798632	0.412109	0	0.98 (0.80,1.19)	0.813282	0.712575	0
chr17:36156796:D	36156796	G/GCCA	0.38513	0.96983	0.47463	0.66746	0.24949	0.99232	1.01 (0.96,1.05)	0.805621	0.580902	0	1.00 (0.96,1.05)	0.993414	0.633839	0	1.06 (0.95,1.17)	0.285963	0.512723	0
rs853194	35848045	C/A	0.35469	0.79869	0.13001	0.24475	0.83304	0.32453	0.99 (0.95,1.04)	0.806119	0.205268	0.344973	1.00 (0.95,1.04)	0.844103	0.199916	0.353814	0.98 (0.87,1.09)	0.684014	0.37783	0
rs9909036	36188263	A/G	0.13271	0.95174	0.23084	0.67142	0.80496	0.60665	0.99 (0.94,1.05)	0.808143	0.602545	0	0.98 (0.92,1.04)	0.532675	0.513906	0	1.07 (0.92,1.24)	0.384566	0.729358	0
rs177701	36225112	C/T	0.15947	0.79297	0.52524	0.78298	0.58683	0.75867	1.01 (0.95,1.07)	0.808578	0.846042	0	1.02 (0.96,1.09)	0.550524	0.931957	0	0.95 (0.82,1.11)	0.524332	0.621743	0
rs35551980	36049552	T/C	0.33475	0.99967	0.8864	0.071228	0.74169	0.64191	0.99 (0.95,1.04)	0.809817	0.312399	0.158541	1.00 (0.95,1.04)	0.850548	0.327174	0.130686	0.97 (0.88,1.08)	0.632839	0.118034	0.590704
chr17:35869270:D	35869270	CACACTCTA/C	0.35965	0.70533	0.66038	0.35736	0.74192	0.9871	0.99 (0.95,1.04)	0.810446	0.778334	0	0.99 (0.94,1.05)	0.84797	0.731153	0	0.97 (0.86,1.09)	0.579527	0.451915	0
rs4794779	36492448	C/A	0.076166	0.99996	0.55823	0.8322	0.36741	0.78603	1.01 (0.93,1.09)	0.811173	0.750569	0	0.99 (0.92,1.08)	0.899542	0.805924	0	1.11 (0.91,1.36)	0.286442	0.182625	0.436978
rs878520	35762107	G/C	0.34932	0.77664	0.18856	0.29332	0.88568	0.1522	0.99 (0.95,1.04)	0.813085	0.184085	0.379854	0.99 (0.95,1.04)	0.806823	0.191476	0.367713	1.02 (0.91,1.14)	0.771652	0.245488	0.258599
rs4795267	36491365	C/G	0.075781	0.97205	0.56478	0.77152	0.38169	0.81744	1.01 (0.93,1.09)	0.815657	0.759366	0	0.99 (0.91,1.08)	0.896967	0.807969	0	1.11 (0.91,1.36)	0.314201	0.186049	0.428124
rs8075660	36140071	A/G	0.066427	0.96511	0.42526	0.090198	0.26009	0.68112	1.01 (0.93,1.09)	0.815799	0.189172	0.371502	1.01 (0.93,1.10)	0.771392	0.168537	0.405342	1.01 (0.83,1.22)	0.931334	0.962961	0
rs56186148	35768827	T/A	0.34976	0.77788	0.20067	0.30064	0.88399	0.16065	0.99 (0.95,1.04)	0.819036	0.200448	0.352936	0.99 (0.95,1.04)	0.817304	0.208625	0.339414	1.02 (0.91,1.14)	0.790457	0.278462	0.148633
rs11653332	35866325	C/A	0.35889	0.79046	0.097291	0.29384	0.89312	0.3231	0.99 (0.95,1.04)	0.820959	0.189286	0.371313	1.00 (0.95,1.04)	0.878581	0.176317	0.392593	0.97 (0.87,1.09)	0.656103	0.355459	0
rs6607293	36124299	G/T	0.024261	0.96534	0.76037	0.66664	0.6038	0.70657	0.99 (0.87,1.12)	0.823153	0.888307	0	0.98 (0.86,1.13)	0.818088	0.862046	0	1.11 (0.80,1.56)	0.525182	0.911479	0
rs9896972	36233906	C/T	0.069196	0.77279	0.61666	0.77194	0.33679	0.66912	1.01 (0.93,1.10)	0.823833	0.70876	0	1.01 (0.92,1.10)	0.857035	0.715645	0	1.00 (0.81,1.23)	0.98249	0.524741	0
rs853214	35860964	C/T	0.35498	0.80168	0.10878	0.27216	0.93426	0.33368	0.99 (0.95,1.04)	0.824138	0.199497	0.354505	1.00 (0.95,1.04)	0.882718	0.182938	0.381736	0.97 (0.87,1.09)	0.651181	0.392577	0
rs2459583	36220055	A/T	0.21874	0.79406	0.77258	0.8607	0.91544	0.97538	1.01 (0.95,1.06)	0.824291	0.994388	0	1.02 (0.96,1.08)	0.522459	0.999856	0	0.95 (0.84,1.09)	0.478918	0.899398	0
rs8064314	35858392	G/A	0.35501	0.80172	0.11013	0.27281	0.92958	0.33339	0.99 (0.95,1.04)	0.825	0.201184	0.351721	1.00 (0.95,1.04)	0.882592	0.185116	0.378162	0.97 (0.87,1.09)	0.653771	0.389979	0
rs9906140	35857151	A/G	0.35501	0.80176	0.11071	0.27241	0.92763	0.33307	0.99 (0.95,1.04)	0.825195	0.201558	0.351104	1.00 (0.95,1.04)	0.882584	0.185645	0.377293	0.97 (0.87,1.09)	0.653774	0.389167	0
rs11870754	35856593	G/A	0.35501	0.80177	0.11094	0.2723	0.92654	0.33294	0.99 (0.95,1.04)	0.825247	0.201724	0.350829	1.00 (0.95,1.04)	0.882524	0.185894	0.376885	0.97 (0.87,1.09)	0.653709	0.388719	0
rs853215	35861133	G/A	0.35501	0.80163	0.10901	0.2737	0.93409	0.33324	0.99 (0.95,1.04)	0.82586	0.200198	0.353349	1.00 (0.95,1.04)	0.883657	0.183869	0.380209	0.97 (0.87,1.09)	0.654219	0.391536	0
rs12948622	35885952	C/T	0.21402	0.77683	0.90262	0.64612	0.59553	0.72957	0.99 (0.94,1.05)	0.826928	0.900914	0	0.99 (0.93,1.04)	0.606226	0.956595	0	1.05 (0.91,1.20)	0.520007	0.208194	0.368664
rs853233	35842517	G/A	0.35839	0.78786	0.11627	0.26823	0.94783	0.3354	1.00 (0.95,1.04)	0.829345	0.207213	0.341753	1.00 (0.95,1.05)	0.899126	0.1879	0.37359	0.97 (0.87,1.09)	0.612822	0.302692	0.0586449
rs853232	35841181	G/A	0.18473	0.96143	0.069885	0.74515	0.71993	0.18734	1.01 (0.95,1.06)	0.829455	0.15342	0.43015	1.00 (0.95,1.06)	0.941735	0.192221	0.366489	1.06 (0.93,1.20)	0.415814	0.170233	0.468337
rs2522972	35839021	T/C	0.35308	0.79795	0.12164	0.28779	0.83497	0.31854	1.00 (0.95,1.04)	0.830256	0.21243	0.333102	1.00 (0.95,1.04)	0.880498	0.205959	0.343829	0.97 (0.87,1.09)	0.647193	0.308019	0.0376752
rs864083	35823995	T/C	0.35594	0.79223	0.1236	0.23927	0.93533	0.32391	1.00 (0.95,1.04)	0.8306	0.197743	0.357397	1.00 (0.95,1.05)	0.884227	0.18437	0.379385	0.97 (0.87,1.09)	0.634276	0.292025	0.0993119
rs12603185	35868304	C/T	0.35479	0.80136	0.10544	0.28251	0.94152	0.33191	1.00 (0.95,1.04)	0.831106	0.198848	0.355575	1.00 (0.95,1.05)	0.888707	0.18228	0.382815	0.97 (0.87,1.09)	0.654744	0.395517	0
rs853198	35849342	C/A	0.3532	0.79895	0.12853	0.28411	0.83543	0.32344	1.00 (0.95,1.04)	0.831116	0.220383	0.319857	1.00 (0.95,1.05)	0.887757	0.211426	0.334769	0.97 (0.87,1.09)	0.625558	0.323251	0
rs115368707	36176204	T/C	0.0418	0.95045	0.346	0.82604	0.30103	0.69734	1.01 (0.91,1.12)	0.831478	0.544444	0	1.03 (0.92,1.15)	0.627808	0.485174	0	0.94 (0.74,1.20)	0.622958	0.680966	0
rs3874962	36224277	G/A	0.066693	0.81623	0.59822	0.5514	0.30688	0.54595	1.01 (0.93,1.10)	0.83166	0.574971	0	1.00 (0.92,1.10)	0.971255	0.546186	0	1.03 (0.83,1.28)	0.774599	0.45486	0
rs72828246	35766475	A/G	0.34949	0.7776	0.18971	0.29407	0.88473	0.16168	1.00 (0.95,1.04)	0.831711	0.191494	0.367684	0.99 (0.95,1.04)	0.82694	0.199874	0.353882	1.02 (0.91,1.14)	0.770592	0.242861	0.266815
rs853211	35828164	C/T	0.3531	0.79677	0.12628	0.28631	0.83415	0.31959	1.00 (0.95,1.04)	0.833652	0.217182	0.325196	1.00 (0.95,1.05)	0.88602	0.210762	0.335871	0.97 (0.87,1.09)	0.639441	0.290418	0.105293
rs7217375	35829668	C/T	0.35361	0.79524	0.12773	0.27173	0.82221	0.31012	1.00 (0.95,1.04)	0.834958	0.208247	0.340041	1.00 (0.95,1.05)	0.888004	0.202949	0.348806	0.97 (0.87,1.09)	0.640927	0.271323	0.173584
rs1112173	35760056	C/T	0.34949	0.77717	0.18485	0.29456	0.88316	0.16116	1.00 (0.95,1.04)	0.83509	0.18804	0.37336	0.99 (0.95,1.04)	0.830586	0.196327	0.359731	1.02 (0.91,1.14)	0.771502	0.243788	0.263925
rs1112174	35759965	A/T	0.34948	0.77716	0.18454	0.29403	0.88319	0.16092	1.00 (0.95,1.04)	0.835127	0.187466	0.374303	0.99 (0.95,1.04)	0.830772	0.195764	0.360658	1.02 (0.91,1.14)	0.771472	0.243794	0.263905
rs12941000	35893671	T/C	0.21501	0.77126	0.92972	0.70415	0.65576	0.75114	0.99 (0.94,1.05)	0.835953	0.938375	0	0.99 (0.93,1.04)	0.614648	0.976465	0	1.04 (0.91,1.19)	0.542281	0.227538	0.313274
rs1963086	36243923	G/A	0.23432	0.93381	0.88771	0.92496	0.79103	0.74355	0.99 (0.95,1.04)	0.836012	0.983318	0	1.00 (0.95,1.05)	0.87711	0.957613	0	1.00 (0.89,1.12)	0.98088	0.61408	0
rs113593735	35755546	A/G	0.34932	0.77699	0.17294	0.29681	0.87973	0.15706	1.00 (0.95,1.04)	0.836717	0.178003	0.389829	0.99 (0.95,1.04)	0.828513	0.184669	0.378896	1.02 (0.91,1.14)	0.765642	0.246631	0.255002
rs79909076	36178656	T/A	0.041714	0.93858	0.37066	0.77992	0.29214	0.70768	1.01 (0.91,1.12)	0.839618	0.549839	0	1.03 (0.92,1.15)	0.637517	0.492697	0	0.94 (0.74,1.20)	0.628714	0.665016	0
chr17:35875512:I	35875512	AAC/A	0.36075	0.76761	0.12701	0.35558	0.97172	0.1751	1.00 (0.96,1.05)	0.83976	0.174206	0.396052	1.01 (0.96,1.06)	0.787379	0.161808	0.416375	0.98 (0.87,1.10)	0.690838	0.29753	0.0785372
rs2459574	36246310	C/T	0.23841	0.93304	0.91554	0.97879	0.88309	0.80786	1.00 (0.95,1.04)	0.840738	0.996871	0	1.00 (0.95,1.05)	0.91281	0.981716	0	0.99 (0.88,1.12)	0.881837	0.526667	0
rs34444303	36146301	A/G	0.47186	0.97749	0.86319	0.13105	0.32706	0.92607	1.00 (0.96,1.04)	0.841077	0.35665	0.0729299	0.99 (0.95,1.03)	0.583639	0.450748	0	1.07 (0.97,1.18)	0.19034	0.379563	0
rs7207034	36219767	C/G	0.067539	0.82868	0.49503	0.59257	0.30738	0.51585	1.01 (0.93,1.10)	0.8414	0.538771	0	1.00 (0.92,1.10)	0.964308	0.517278	0	1.03 (0.83,1.26)	0.817352	0.438733	0
rs4426391	36180857	A/T	0.057378	0.85148	0.7708	0.038562	0.52222	0.33128	1.01 (0.92,1.10)	0.842571	0.141825	0.449268	1.01 (0.92,1.11)	0.821223	0.136346	0.458351	0.95 (0.77,1.18)	0.654247	0.624196	0
rs6607294	36124578	C/G	0.024246	0.96999	0.76356	0.65016	0.59445	0.72834	0.99 (0.87,1.12)	0.84289	0.883543	0	0.99 (0.86,1.13)	0.832654	0.855229	0	1.12 (0.80,1.56)	0.503975	0.90269	0
rs12939093	35751207	C/A	0.33843	0.75329	0.011263	0.8179	0.80185	0.097737	1.00 (0.95,1.04)	0.843354	0.025527	0.677509	1.00 (0.95,1.05)	0.972348	0.0379984	0.643917	0.95 (0.84,1.07)	0.36951	0.0141991	0.8337
rs17138631	35892399	T/C	0.2149	0.77217	0.92638	0.70972	0.64578	0.75198	0.99 (0.94,1.05)	0.843434	0.936117	0	0.99 (0.93,1.04)	0.619649	0.975304	0	1.04 (0.91,1.19)	0.538836	0.225108	0.320424
rs853234	35843050	T/C	0.3531	0.79791	0.13328	0.29873	0.814	0.31767	1.00 (0.95,1.04)	0.843616	0.227881	0.3073	1.00 (0.95,1.05)	0.894587	0.22262	0.316117	0.97 (0.87,1.09)	0.646417	0.311879	0.0221968
chr17:36142701:I	36142701	G/GT	0.054977	0.83277	0.18425	0.48689	0.2113	0.74472	0.99 (0.90,1.09)	0.844141	0.270772	0.233748	0.99 (0.89,1.09)	0.800239	0.272481	0.230744	1.02 (0.81,1.28)	0.873449	0.635265	0
rs853208	35826456	A/C	0.35292	0.79748	0.12889	0.2866	0.83492	0.31357	1.00 (0.95,1.04)	0.844842	0.217412	0.324813	1.00 (0.95,1.05)	0.895785	0.211576	0.33452	0.97 (0.87,1.09)	0.645402	0.287247	0.116983
rs4795203	35828972	C/T	0.35292	0.79748	0.12896	0.28671	0.83443	0.3135	1.00 (0.95,1.04)	0.844934	0.217485	0.324691	1.00 (0.95,1.05)	0.895886	0.21168	0.334347	0.97 (0.87,1.09)	0.645335	0.287271	0.116893
rs6607295	36124659	C/G	0.024198	0.97204	0.76477	0.65146	0.59922	0.73	0.99 (0.87,1.12)	0.845088	0.885915	0	0.99 (0.86,1.13)	0.834935	0.858234	0	1.12 (0.80,1.56)	0.504585	0.902602	0
rs12943119	35898081	G/A	0.21453	0.77195	0.92876	0.67118	0.67198	0.78505	0.99 (0.94,1.05)	0.845326	0.939282	0	0.99 (0.93,1.04)	0.61396	0.975774	0	1.05 (0.92,1.20)	0.496655	0.254512	0.229802
rs2107104	35835031	A/G	0.35373	0.7957	0.11982	0.2837	0.8748	0.31326	1.00 (0.95,1.04)	0.845873	0.207624	0.341072	1.00 (0.95,1.05)	0.907459	0.195278	0.361457	0.97 (0.87,1.09)	0.631926	0.3118	0.0225185
rs8070034	35891953	T/G	0.21486	0.77255	0.92544	0.71211	0.64183	0.7524	0.99 (0.94,1.05)	0.846423	0.935268	0	0.99 (0.93,1.04)	0.621598	0.974872	0	1.04 (0.91,1.19)	0.537344	0.224318	0.322738
rs12939852	35892635	C/T	0.21539	0.77158	0.9102	0.76279	0.62184	0.71551	0.99 (0.94,1.05)	0.848057	0.931084	0	0.99 (0.93,1.04)	0.617104	0.969294	0	1.04 (0.91,1.19)	0.521866	0.221722	0.330293
rs2522968	35830300	A/G	0.3534	0.79725	0.13185	0.29055	0.85729	0.32147	1.00 (0.95,1.04)	0.848136	0.226274	0.309996	1.00 (0.95,1.05)	0.903693	0.217546	0.32459	0.97 (0.87,1.09)	0.643601	0.283109	0.132024
rs79925212	35833481	T/A	0.35286	0.79772	0.12925	0.28647	0.83265	0.31023	1.00 (0.95,1.04)	0.848812	0.216168	0.326886	1.00 (0.95,1.05)	0.898441	0.211003	0.33547	0.97 (0.87,1.09)	0.649855	0.284509	0.126962
rs853192	35821931	C/G	0.35292	0.79748	0.13207	0.28702	0.83607	0.3136	1.00 (0.95,1.04)	0.849058	0.22091	0.318976	1.00 (0.95,1.05)	0.90026	0.214965	0.328888	0.97 (0.87,1.09)	0.645672	0.287276	0.116876
rs853191	35821758	T/A	0.35292	0.79748	0.13219	0.28701	0.83612	0.3136	1.00 (0.95,1.04)	0.849208	0.221033	0.318771	1.00 (0.95,1.05)	0.900419	0.215082	0.328693	0.97 (0.87,1.09)	0.645671	0.287276	0.116876
rs8077061	36125319	G/A	0.024758	0.95472	0.77797	0.65613	0.58928	0.74591	0.99 (0.87,1.12)	0.849216	0.888798	0	0.99 (0.86,1.13)	0.855468	0.861932	0	1.10 (0.79,1.54)	0.556695	0.931457	0
rs11653037	36179647	A/C	0.057984	1	0.72342	0.079631	0.51219	0.32926	0.99 (0.91,1.08)	0.84927	0.220757	0.319232	0.99 (0.91,1.08)	0.806278	0.213306	0.331645	0.97 (0.79,1.18)	0.731271	0.487507	0
rs11263758	36084003	C/T	0.27946	0.99997	0.54306	0.82819	0.21145	0.74183	1.00 (0.95,1.04)	0.849295	0.56208	0	1.00 (0.95,1.05)	0.996652	0.464524	0	1.01 (0.90,1.12)	0.909506	0.759471	0
rs112224829	36175825	G/A	0.066707	0.94435	0.5392	0.08855	0.26996	0.56003	1.01 (0.93,1.09)	0.85013	0.196708	0.359102	1.01 (0.93,1.10)	0.846691	0.204379	0.346442	0.98 (0.81,1.19)	0.875702	0.478728	0
rs11655586	36151291	A/C	0.075816	0.94991	0.61975	0.14316	0.61486	0.45118	0.99 (0.92,1.07)	0.850134	0.375668	0.0339205	0.99 (0.92,1.08)	0.884572	0.370126	0.0454406	1.00 (0.83,1.20)	0.976524	0.847983	0
rs4545872	35897332	C/T	0.21433	0.77311	0.93502	0.68101	0.67165	0.78909	0.99 (0.94,1.05)	0.850239	0.941901	0	0.99 (0.93,1.04)	0.613238	0.977505	0	1.05 (0.92,1.20)	0.488292	0.253041	0.234558
rs6503544	36518751	T/C	0.14921	0.85813	0.98598	0.67276	0.92118	0.66945	1.01 (0.95,1.07)	0.851345	0.953327	0	1.01 (0.95,1.07)	0.798128	0.954218	0	0.99 (0.85,1.14)	0.863742	0.277897	0.150631
rs9892035	36005128	C/G	0.37723	0.81395	0.57824	0.84682	0.99874	0.68572	1.00 (0.96,1.05)	0.851718	0.924408	0	1.01 (0.96,1.06)	0.670477	0.834319	0	1.00 (0.90,1.12)	0.989586	0.520809	0
rs12603260	35884975	C/T	0.21362	0.77577	0.86732	0.61219	0.59311	0.75962	0.99 (0.94,1.05)	0.851733	0.889443	0	0.99 (0.93,1.04)	0.629552	0.94727	0	1.05 (0.91,1.20)	0.508075	0.213425	0.354021
rs17138653	35885269	T/C	0.21497	0.77837	0.88582	0.66551	0.57693	0.73667	1.00 (0.94,1.05)	0.853247	0.89678	0	0.99 (0.93,1.04)	0.633923	0.954136	0	1.04 (0.91,1.19)	0.535496	0.201221	0.387815
rs8065395	35892028	C/G	0.2153	0.77205	0.90747	0.76474	0.61672	0.71795	1.00 (0.94,1.05)	0.853617	0.929647	0	0.99 (0.93,1.04)	0.620545	0.968328	0	1.05 (0.91,1.20)	0.517901	0.221094	0.332111
MERGED_DEL_2_88484	35755597	GGCACAATCTCGGCTCACTGCAACCTCCGCCTCCCAGGTTCAAGTGATTCTCCTGTCTCAGCCTCCTGAGTAGCTGGGATTACAGGTGCCCGCCACCATGCCCAGCTAATTTTTTGTATTTTTAGTAGAGACGGGGTTTCACCGTGTTGGCCAGGCTGGTCTCGAACTCCTTATCTTGTGATTCGCCTGCCTCGGCCTCCCAAAGTTCTGAGATTACAGACATGAACCAACGCGGCCAGCCTGTGGTATCACTTTTTAACTCCTCTAACTCCCTCCCTCTGTTCTAGAAAGAAAAGAATTTGATTCGCATTTCCATGCTTTCAATGAAATCCTTTCACTCCAATGAACTCATTCTTCCTGGTAGATTAATTTTAAGCCTTTTATCTCTAGCTATAGATA…	0.34626	0.77346	0.20475	0.27552	0.86859	0.17201	1.00 (0.95,1.04)	0.854015	0.199689	0.354188	1.00 (0.95,1.04)	0.852522	0.211043	0.335405	1.02 (0.91,1.14)	0.772008	0.23409	0.293704
rs2940228	36246459	A/G	0.28729	0.78384	0.98941	0.73577	0.87674	0.76853	1.00 (0.95,1.05)	0.85439	0.978984	0	1.00 (0.95,1.05)	0.982685	0.975312	0	0.98 (0.87,1.11)	0.757764	0.23598	0.287977
rs4795200	35817105	G/A	0.3529	0.79728	0.14352	0.28811	0.84333	0.32108	1.00 (0.95,1.04)	0.854822	0.236557	0.292673	1.00 (0.95,1.05)	0.918432	0.22604	0.31039	0.97 (0.87,1.09)	0.616415	0.292271	0.0983915
rs138436675	36132329	C/A	0.068424	0.92288	0.52003	0.13724	0.37926	0.42411	0.99 (0.92,1.07)	0.855212	0.26993	0.235226	1.00 (0.92,1.09)	0.961883	0.302779	0.176328	0.98 (0.81,1.19)	0.865853	0.653461	0
rs7212656	36169057	C/T	0.059356	0.95151	0.59211	0.17514	0.70083	0.51178	0.99 (0.91,1.08)	0.857787	0.455278	0	0.99 (0.91,1.08)	0.850682	0.445647	0	0.98 (0.80,1.20)	0.822916	0.749602	0
rs72828253	35783416	A/G	0.34991	0.78371	0.19355	0.29955	0.89487	0.18239	1.00 (0.95,1.04)	0.862612	0.210372	0.336517	1.00 (0.95,1.04)	0.856143	0.216498	0.326335	1.02 (0.91,1.14)	0.768812	0.280127	0.142714
rs7501983	35783812	A/G	0.34991	0.78376	0.19356	0.29946	0.89498	0.18242	1.00 (0.95,1.04)	0.862627	0.210363	0.336533	1.00 (0.95,1.04)	0.856161	0.216488	0.326352	1.02 (0.91,1.14)	0.768638	0.279967	0.143284
rs1045000	35896123	T/C	0.21505	0.77232	0.9471	0.77687	0.65422	0.75883	1.00 (0.94,1.05)	0.864174	0.950238	0	0.99 (0.93,1.04)	0.616457	0.980429	0	1.05 (0.92,1.20)	0.469152	0.246145	0.256534
rs8080584	36180571	G/A	0.056796	0.87078	0.81718	0.038763	0.52256	0.32218	1.01 (0.92,1.10)	0.864606	0.141235	0.450245	1.01 (0.92,1.10)	0.881256	0.130128	0.468708	0.96 (0.78,1.19)	0.725527	0.596263	0
rs306802	36249855	G/A	0.22704	0.97526	0.97708	0.92127	0.76558	0.71665	1.00 (0.95,1.04)	0.865856	0.977182	0	1.00 (0.95,1.05)	0.901919	0.945357	0	1.00 (0.89,1.13)	0.997809	0.609069	0
chr17:35766563:D	35766563	CA/C	0.34886	0.77404	0.14499	0.30443	0.86594	0.16196	1.00 (0.95,1.04)	0.872303	0.162996	0.414426	1.00 (0.95,1.04)	0.860156	0.169155	0.40433	1.02 (0.91,1.15)	0.706923	0.234976	0.291024
rs117037866	36011715	G/A	0.0099516	0.80065	0.81092	0.80127	0.5689	0.65887	1.02 (0.82,1.26)	0.872574	0.893841	0	1.02 (0.81,1.28)	0.855111	0.61055	0	1.16 (0.67,2.01)	0.604072	0.252826	0.235251
rs8077234	36125444	G/A	0.02464	0.9999	0.76174	0.6152	0.54567	0.76922	0.99 (0.87,1.12)	0.873193	0.858275	0	0.99 (0.86,1.13)	0.879058	0.835156	0	1.10 (0.80,1.53)	0.548804	0.818482	0
rs3874961	36224026	G/A	0.066453	0.81143	0.59461	0.54785	0.30757	0.49792	1.01 (0.93,1.10)	0.873794	0.549502	0	1.00 (0.91,1.09)	0.984104	0.517512	0	1.03 (0.83,1.28)	0.77532	0.451747	0
rs306801	36249430	G/A	0.22343	0.99994	0.96278	0.95106	0.8101	0.81556	1.00 (0.95,1.04)	0.875825	0.99259	0	1.00 (0.95,1.05)	0.925318	0.971912	0	1.00 (0.89,1.12)	0.948731	0.584686	0
rs9909680	36135628	A/T	0.071156	0.92832	0.4405	0.14932	0.31635	0.45675	0.99 (0.92,1.07)	0.877663	0.246309	0.276095	1.00 (0.92,1.09)	0.984557	0.23401	0.296978	0.98 (0.81,1.18)	0.838452	0.914181	0
rs853226	35791834	C/T	0.14931	0.90205	0.054368	0.71866	0.49365	0.29095	1.00 (0.94,1.06)	0.880485	0.140152	0.452038	0.99 (0.93,1.06)	0.812612	0.180404	0.385891	1.05 (0.91,1.22)	0.475416	0.123526	0.578422
rs3094508	36062935	T/C	0.39787	1	0.44117	0.72734	0.83241	0.83547	1.00 (0.96,1.04)	0.883055	0.853662	0	1.01 (0.96,1.05)	0.743009	0.719161	0	0.95 (0.86,1.05)	0.343078	0.79754	0
rs12949458	35885926	A/G	0.21427	0.77101	0.86471	0.672	0.60928	0.77563	1.00 (0.94,1.05)	0.883173	0.912273	0	0.99 (0.93,1.04)	0.640139	0.957477	0	1.04 (0.91,1.20)	0.524048	0.216861	0.344272
rs2522966	35816616	T/C	0.35237	0.79382	0.15248	0.29304	0.85547	0.31047	1.00 (0.95,1.04)	0.883742	0.242954	0.281817	1.00 (0.95,1.05)	0.951932	0.229851	0.303989	0.97 (0.87,1.09)	0.611124	0.30421	0.0527155
rs2680718	35816451	C/T	0.35237	0.79382	0.15254	0.29302	0.8557	0.31042	1.00 (0.95,1.04)	0.883933	0.242982	0.281768	1.00 (0.95,1.05)	0.952075	0.229871	0.303955	0.97 (0.87,1.09)	0.611204	0.304258	0.0525242
rs2522965	35816318	G/C	0.35237	0.79382	0.15266	0.29307	0.85593	0.3104	1.00 (0.95,1.04)	0.884215	0.243114	0.281544	1.00 (0.95,1.05)	0.952335	0.22999	0.303754	0.97 (0.87,1.09)	0.611397	0.304351	0.0521631
rs7214181	36186865	C/T	0.13243	0.96262	0.21528	0.70171	0.80981	0.66567	1.00 (0.94,1.06)	0.886632	0.59818	0	0.98 (0.92,1.05)	0.598974	0.508254	0	1.07 (0.92,1.24)	0.368258	0.724657	0
chr17:36210511:I	36210511	CCCTTCCTT/C	0.2442	0.72042	0.92527	0.68506	0.90538	0.79571	1.00 (0.94,1.05)	0.88695	0.971778	0	1.01 (0.96,1.07)	0.709659	0.987755	0	0.93 (0.81,1.06)	0.271175	0.795723	0
rs62076707	35882855	T/C	0.17522	0.90361	0.039939	0.81895	0.23452	0.11461	1.00 (0.95,1.06)	0.88873	0.0414347	0.635611	1.00 (0.94,1.06)	0.997126	0.052725	0.610199	1.08 (0.94,1.23)	0.293153	0.200661	0.389333
rs8082476	36180706	A/G	0.057151	0.85763	0.85999	0.036189	0.51742	0.31397	1.01 (0.92,1.10)	0.892266	0.133132	0.463697	1.01 (0.92,1.10)	0.895135	0.124019	0.478947	0.96 (0.77,1.18)	0.687233	0.609079	0
rs2107105	35835080	T/C	0.35079	0.79447	0.13976	0.27777	0.89192	0.29855	1.00 (0.95,1.04)	0.892937	0.219418	0.321467	1.00 (0.95,1.05)	0.950539	0.206443	0.343029	0.98 (0.87,1.09)	0.681749	0.331136	0
rs306859	36226155	A/G	0.15502	0.80826	0.46565	0.96934	0.46977	0.64619	1.00 (0.95,1.07)	0.893691	0.740093	0	1.02 (0.95,1.08)	0.630325	0.855573	0	0.95 (0.81,1.10)	0.492056	0.444962	0
rs8079492	36120871	T/C	0.49186	0.98388	0.44688	0.50473	0.3711	0.91999	1.00 (0.96,1.04)	0.894666	0.611572	0	1.01 (0.97,1.06)	0.525113	0.671558	0	0.99 (0.90,1.10)	0.890207	0.403616	0
rs2459575	36245768	A/G	0.22455	0.97484	0.92368	0.96885	0.8336	0.85529	1.00 (0.95,1.05)	0.895126	0.995106	0	1.00 (0.95,1.05)	0.940481	0.975971	0	1.00 (0.89,1.12)	0.95224	0.544975	0
rs853228	35799889	T/G	0.34807	0.78213	0.18068	0.30625	0.89541	0.33398	1.00 (0.95,1.04)	0.895987	0.288715	0.201873	1.00 (0.95,1.05)	0.985832	0.263015	0.247305	0.97 (0.87,1.09)	0.603667	0.325717	0
rs55681647	36128233	C/T	0.46245	0.97994	0.46647	0.65041	0.31705	0.94123	1.00 (0.96,1.04)	0.896045	0.631443	0	1.01 (0.97,1.06)	0.528109	0.676867	0	0.98 (0.89,1.08)	0.719381	0.391132	0
rs113037219	36167609	C/T	0.043078	0.8717	0.32621	0.25726	0.051748	0.96638	0.99 (0.89,1.11)	0.896404	0.109839	0.503039	0.97 (0.87,1.09)	0.620261	0.169513	0.403744	1.06 (0.80,1.40)	0.676292	0.230575	0.304256
rs853203	35807445	C/G	0.36454	0.7463	0.18615	0.32583	0.92498	0.35538	1.00 (0.95,1.04)	0.896728	0.314718	0.154214	1.00 (0.95,1.05)	0.982392	0.289422	0.2006	0.98 (0.87,1.10)	0.678984	0.230331	0.304983
rs9891906	36185998	C/T	0.13117	0.97541	0.22934	0.72324	0.74506	0.70469	1.00 (0.94,1.06)	0.899611	0.619927	0	0.98 (0.92,1.05)	0.610119	0.527777	0	1.07 (0.92,1.24)	0.363116	0.767055	0
rs11263755	36045521	A/G	0.17268	1	0.36611	0.57812	0.47145	0.3114	1.00 (0.95,1.05)	0.900077	0.44938	0	1.00 (0.94,1.06)	0.969928	0.447682	0	0.94 (0.83,1.07)	0.325522	0.605118	0
rs7219104	36121042	A/C	0.49202	0.98464	0.44926	0.51073	0.37145	0.91434	1.00 (0.96,1.04)	0.900667	0.615085	0	1.01 (0.97,1.06)	0.530139	0.675337	0	0.99 (0.90,1.10)	0.887997	0.40501	0
rs9890468	36186106	G/C	0.13118	0.97448	0.22865	0.72435	0.74585	0.70474	1.00 (0.94,1.06)	0.900775	0.61932	0	0.98 (0.92,1.05)	0.60992	0.526724	0	1.07 (0.92,1.24)	0.360579	0.767549	0
rs8082276	36129156	C/T	0.023948	0.96328	0.81773	0.70266	0.60059	0.83676	0.99 (0.87,1.13)	0.901219	0.919632	0	0.99 (0.86,1.14)	0.877892	0.893383	0	1.13 (0.80,1.58)	0.492668	0.885324	0
rs8064370	36129167	A/G	0.023947	0.96314	0.8179	0.70274	0.60068	0.83705	0.99 (0.87,1.13)	0.90141	0.919716	0	0.99 (0.86,1.14)	0.878343	0.893484	0	1.13 (0.80,1.58)	0.493143	0.885907	0
rs853225	35791505	C/A	0.3478	0.78311	0.18313	0.30439	0.9016	0.32949	1.00 (0.95,1.04)	0.905301	0.287922	0.203298	1.00 (0.95,1.05)	0.993196	0.262608	0.248012	0.96 (0.86,1.08)	0.528842	0.350617	0
rs853220	35787666	T/C	0.34779	0.78274	0.18314	0.30469	0.90064	0.32891	1.00 (0.95,1.04)	0.905812	0.287767	0.203575	1.00 (0.95,1.05)	0.993577	0.262558	0.2481	0.96 (0.86,1.08)	0.529536	0.351336	0
rs66954791	36049786	A/G	0.16884	0.84404	0.74798	0.30471	0.053174	0.57555	1.00 (0.95,1.07)	0.906879	0.160396	0.418693	0.99 (0.93,1.06)	0.876243	0.191733	0.36729	1.01 (0.88,1.17)	0.867127	0.301152	0.0646211
rs9898782	36127086	G/A	0.024052	0.97258	0.80099	0.65121	0.59762	0.81964	0.99 (0.87,1.13)	0.907746	0.900999	0	0.99 (0.86,1.14)	0.878802	0.870038	0	1.13 (0.81,1.58)	0.470129	0.908986	0
rs8082139	36129106	C/T	0.023892	0.96638	0.81861	0.6916	0.59836	0.8425	0.99 (0.87,1.13)	0.908448	0.916689	0	0.99 (0.86,1.14)	0.88601	0.889721	0	1.13 (0.80,1.58)	0.48544	0.885654	0
rs12946864	36139313	T/C	0.47018	1	0.84139	0.1377	0.35999	0.98875	1.00 (0.96,1.04)	0.910815	0.38148	0.0216964	0.99 (0.95,1.03)	0.612855	0.473852	0	1.07 (0.97,1.18)	0.170195	0.423036	0
rs3094515	36043653	C/T	0.36456	1	0.71287	0.82367	0.503	0.89529	1.00 (0.96,1.04)	0.911538	0.887488	0	0.99 (0.95,1.03)	0.622227	0.786399	0	1.10 (0.99,1.22)	0.0701432	0.875301	0
rs8076711	35866283	A/G	0.39904	0.75376	0.16032	0.20368	0.78861	0.23501	1.00 (0.96,1.05)	0.911547	0.168708	0.405063	1.00 (0.96,1.05)	0.84947	0.141028	0.450586	0.99 (0.88,1.10)	0.801061	0.377124	0
rs739740	35887392	C/T	0.21594	0.77337	0.89203	0.63466	0.62062	0.84681	1.00 (0.95,1.05)	0.912065	0.915503	0	0.99 (0.93,1.04)	0.662564	0.962876	0	1.05 (0.92,1.20)	0.460897	0.243954	0.263406
rs12945069	36139413	G/A	0.4735	0.95135	0.66334	0.26769	0.25525	0.7749	1.00 (0.96,1.04)	0.913001	0.426364	0	0.98 (0.94,1.03)	0.425336	0.397236	0	1.12 (1.01,1.24)	0.0282699	0.941544	0
rs306850	36229983	T/C	0.17674	0.85892	0.62614	0.66618	0.39504	0.56418	1.00 (0.95,1.06)	0.913134	0.689545	0	1.01 (0.95,1.07)	0.847471	0.631106	0	0.99 (0.86,1.13)	0.839637	0.934245	0
rs10962	36046451	G/C	0.2314	0.90219	0.64234	0.10886	0.92935	0.46871	1.00 (0.95,1.05)	0.914871	0.341907	0.102202	1.00 (0.95,1.06)	0.927527	0.27623	0.224132	0.97 (0.86,1.09)	0.572495	0.962051	0
rs306849	36230082	G/A	0.17478	0.86506	0.60921	0.66427	0.37689	0.54529	1.00 (0.95,1.06)	0.915142	0.662525	0	1.01 (0.95,1.07)	0.846443	0.607742	0	0.98 (0.86,1.13)	0.820042	0.972049	0
rs148361058	36182849	G/A	0.019246	0.75179	0.056931	0.30818	0.8411	0.99593	1.01 (0.85,1.20)	0.915651	0.231077	0.301925	0.96 (0.80,1.15)	0.633703	0.204191	0.346753	1.51 (0.92,2.48)	0.0993086	0.750309	0
rs2944738	36246419	G/A	0.2685	0.82446	0.7699	0.8276	0.98409	0.72806	1.00 (0.95,1.05)	0.9157	0.970324	0	1.00 (0.95,1.06)	0.962317	0.939437	0	0.98 (0.87,1.11)	0.772749	0.220298	0.334412
rs76483039	36133656	G/A	0.068569	0.93075	0.46121	0.13491	0.33058	0.48087	1.00 (0.92,1.08)	0.915924	0.247616	0.273861	1.01 (0.92,1.09)	0.908013	0.275395	0.225606	0.99 (0.82,1.20)	0.9056	0.646075	0
rs4794759	36122386	C/A	0.49235	1	0.4795	0.53135	0.40138	0.90187	1.00 (0.96,1.04)	0.916324	0.659447	0	1.01 (0.97,1.06)	0.542482	0.720065	0	0.99 (0.90,1.09)	0.874094	0.401411	0
rs1964698	36243630	A/C	0.22604	0.966	0.93473	0.95789	0.83178	0.87987	1.00 (0.95,1.05)	0.916344	0.995538	0	1.00 (0.95,1.05)	0.964671	0.978006	0	1.00 (0.89,1.12)	0.95521	0.556956	0
rs8069318	36130337	C/A	0.024389	0.80886	0.83155	0.64394	0.77872	0.76652	0.99 (0.86,1.14)	0.917952	0.937964	0	0.99 (0.85,1.15)	0.884359	0.921062	0	1.13 (0.78,1.62)	0.52118	0.955279	0
rs7213333	36067868	T/C	0.30204	0.97341	0.6361	0.76615	0.55971	0.9842	1.00 (0.96,1.05)	0.918899	0.886832	0	0.99 (0.94,1.04)	0.666215	0.842768	0	1.09 (0.97,1.21)	0.13584	0.203955	0.380353
rs2138740	36140825	C/A	0.47077	0.99158	0.82046	0.14076	0.35062	0.99487	1.00 (0.96,1.04)	0.919491	0.379507	0.0258639	0.99 (0.95,1.03)	0.625928	0.472004	0	1.07 (0.97,1.18)	0.170973	0.40757	0
rs2456864	36241996	T/C	0.22555	0.96093	0.95032	0.96226	0.81495	0.87041	1.00 (0.95,1.05)	0.920723	0.994384	0	1.00 (0.95,1.05)	0.966306	0.974654	0	1.00 (0.89,1.12)	0.969043	0.558852	0
rs1963085	36243668	A/T	0.22606	0.966	0.9356	0.95992	0.83037	0.88385	1.00 (0.95,1.05)	0.921041	0.995534	0	1.00 (0.95,1.05)	0.966448	0.977805	0	1.00 (0.89,1.12)	0.962435	0.554644	0
chr17:35874000:D	35874000	A/AAAAC	0.35996	0.78022	0.094295	0.37865	0.89806	0.18601	1.00 (0.96,1.05)	0.922713	0.150333	0.435229	1.00 (0.96,1.05)	0.856843	0.139009	0.453932	0.98 (0.87,1.10)	0.697824	0.277642	0.151533
rs4794760	36129493	C/G	0.4675	0.99376	0.47357	0.64853	0.30357	0.89462	1.00 (0.96,1.04)	0.923386	0.617626	0	1.01 (0.97,1.06)	0.552973	0.67522	0	0.98 (0.89,1.08)	0.699419	0.370752	0
chr17:35873399:D	35873399	T/TA	0.36349	0.79015	0.055078	0.4184	0.91213	0.2516	1.00 (0.95,1.04)	0.923939	0.131524	0.466377	1.00 (0.95,1.05)	0.971386	0.122079	0.482215	0.98 (0.87,1.10)	0.716593	0.402676	0
rs12945081	36139423	A/G	0.46974	0.99077	0.84302	0.13823	0.35531	0.97492	1.00 (0.96,1.04)	0.924319	0.379376	0.0261388	0.99 (0.95,1.03)	0.632707	0.471872	0	1.07 (0.97,1.18)	0.175544	0.416118	0
rs4795223	36122227	T/C	0.49225	0.99162	0.49949	0.5263	0.41294	0.88209	1.00 (0.96,1.04)	0.926738	0.672834	0	1.01 (0.97,1.06)	0.552696	0.737561	0	0.99 (0.90,1.09)	0.878379	0.410917	0
rs9903940	35987417	A/G	0.39322	0.79528	0.72282	0.85257	0.91733	0.94493	1.00 (0.95,1.04)	0.928559	0.982622	0	1.01 (0.96,1.05)	0.833448	0.955084	0	0.98 (0.88,1.09)	0.717281	0.270476	0.176503
chr17:36122039:I	36122039	A/AAAC	0.38311	0.80157	0.22707	0.84196	0.50089	0.93646	1.00 (0.95,1.05)	0.929749	0.581766	0	1.01 (0.96,1.06)	0.776809	0.574022	0	1.02 (0.91,1.14)	0.746776	0.100307	0.62972
rs9908105	36121733	A/G	0.49287	0.98871	0.48576	0.56963	0.40467	0.90057	1.00 (0.96,1.04)	0.931459	0.679637	0	1.01 (0.97,1.06)	0.558644	0.738077	0	0.99 (0.90,1.10)	0.886948	0.397061	0
rs2522964	35809215	C/T	0.35351	0.78742	0.19352	0.28633	0.90024	0.31127	1.00 (0.95,1.04)	0.932046	0.278342	0.220391	1.00 (0.95,1.05)	0.994389	0.263405	0.246625	0.97 (0.87,1.09)	0.646725	0.308542	0.0355926
rs2138739	36140519	A/C	0.47005	0.99997	0.80252	0.13548	0.35353	0.97639	1.00 (0.96,1.04)	0.93506	0.370048	0.0456027	0.99 (0.95,1.03)	0.629085	0.458029	0	1.07 (0.97,1.19)	0.163639	0.434819	0
rs11654480	36159666	C/T	0.074176	0.96165	0.68311	0.075995	0.58281	0.56127	1.00 (0.93,1.08)	0.93632	0.282394	0.213189	1.00 (0.93,1.09)	0.946313	0.266127	0.241882	1.01 (0.84,1.22)	0.917263	0.915892	0
rs9916121	36122807	A/G	0.49168	0.98973	0.48379	0.53079	0.40044	0.8739	1.00 (0.96,1.04)	0.937069	0.657423	0	1.01 (0.97,1.06)	0.561083	0.72344	0	0.99 (0.90,1.09)	0.875831	0.399865	0
rs1063215	35874936	G/A	0.35363	0.79681	0.08376	0.33254	0.96066	0.26063	1.00 (0.95,1.04)	0.937741	0.15997	0.41939	1.00 (0.95,1.05)	0.98739	0.147954	0.439148	0.98 (0.87,1.09)	0.676538	0.33471	0
rs2285740	36068728	T/C	0.32735	1	0.58257	0.83335	0.66182	0.80527	1.00 (0.96,1.05)	0.939231	0.898323	0	1.02 (0.97,1.06)	0.507285	0.777443	0	0.93 (0.84,1.03)	0.176779	0.21744	0.342619
rs860468	35793286	C/G	0.3498	0.77909	0.19832	0.3312	0.78777	0.29634	1.00 (0.95,1.04)	0.939345	0.290348	0.198933	1.00 (0.95,1.05)	0.992425	0.285614	0.207436	0.97 (0.86,1.08)	0.552062	0.281455	0.13797
rs306851	36229923	C/T	0.17532	0.86151	0.615	0.70664	0.37363	0.53657	1.00 (0.95,1.06)	0.939558	0.667817	0	1.01 (0.95,1.07)	0.866177	0.613125	0	0.98 (0.85,1.13)	0.806942	0.97598	0
chr17:36124199:I	36124199	A/AT	0.48599	0.97771	0.487	0.54551	0.38477	0.86748	1.00 (0.96,1.04)	0.940208	0.653574	0	1.01 (0.97,1.05)	0.617499	0.723601	0	1.00 (0.91,1.10)	0.990966	0.424127	0
rs2677184	36233930	A/G	0.28077	0.76838	0.679	0.94908	0.86302	0.85998	1.00 (0.95,1.05)	0.941635	0.972365	0	1.01 (0.96,1.06)	0.788197	0.959112	0	0.98 (0.86,1.10)	0.691214	0.457304	0
rs4795224	36129442	T/G	0.46742	0.99999	0.47629	0.66279	0.30959	0.88021	1.00 (0.96,1.04)	0.942336	0.626542	0	1.01 (0.97,1.06)	0.572548	0.684525	0	0.98 (0.89,1.08)	0.700082	0.371233	0
chr17:36177017:I	36177017	T/TG	0.10115	0.94974	0.24607	0.26681	0.28825	0.80928	1.00 (0.94,1.07)	0.943105	0.288662	0.201968	1.01 (0.94,1.08)	0.844402	0.279366	0.218575	0.96 (0.82,1.13)	0.638911	0.686384	0
rs4795213	36055231	G/A	0.47393	0.95906	0.28762	0.16875	0.79431	0.80877	1.00 (0.96,1.04)	0.943487	0.370098	0.0454982	1.00 (0.95,1.04)	0.899751	0.370326	0.0450285	1.01 (0.91,1.12)	0.882225	0.798179	0
rs75795127	36153411	G/C	0.07441	0.96924	0.59633	0.088081	0.56888	0.60139	1.00 (0.93,1.08)	0.943703	0.300184	0.181081	1.00 (0.92,1.09)	0.958845	0.285245	0.208097	1.01 (0.84,1.22)	0.900993	0.89287	0
rs112271315	36072974	G/A	0.027373	0.90997	0.64291	0.86302	0.17955	0.49894	1.00 (0.88,1.13)	0.943838	0.478562	0	1.00 (0.87,1.15)	0.960391	0.421283	0	0.88 (0.66,1.18)	0.404358	0.680166	0
rs2677185	36234106	A/G	0.17517	0.86642	0.62896	0.7055	0.38042	0.54112	1.00 (0.95,1.06)	0.943958	0.678898	0	1.01 (0.95,1.07)	0.86134	0.640284	0	0.98 (0.85,1.13)	0.800723	0.968278	0
rs34911173	36188006	C/T	0.083293	0.96681	0.022596	0.59481	0.23215	0.87465	1.00 (0.93,1.08)	0.947083	0.0834548	0.549746	0.97 (0.90,1.05)	0.464026	0.0569795	0.601204	1.17 (0.97,1.42)	0.101859	0.331701	0
chr17:35868894:I	35868894	CT/C	0.35197	0.78535	0.10882	0.27511	0.98449	0.26572	1.00 (0.95,1.04)	0.94792	0.173593	0.397057	1.00 (0.95,1.05)	0.987424	0.158834	0.421256	0.98 (0.88,1.10)	0.758359	0.440885	0
rs11263766	36206951	G/A	0.24165	0.71472	0.94676	0.99185	0.80256	0.99578	1.00 (0.95,1.06)	0.948114	0.995886	0	1.02 (0.97,1.08)	0.478562	0.966409	0	0.91 (0.80,1.04)	0.186074	0.94621	0
rs11650255	36156125	C/T	0.074675	1	0.63621	0.078657	0.56453	0.57146	1.00 (0.93,1.08)	0.948298	0.280151	0.217182	1.00 (0.93,1.08)	0.96726	0.263259	0.24688	1.00 (0.84,1.20)	0.976492	0.871136	0
rs853229	35800919	G/A	0.35198	0.79122	0.17976	0.30399	0.90647	0.29846	1.00 (0.95,1.04)	0.949321	0.26872	0.237346	1.00 (0.95,1.05)	0.992939	0.255068	0.261066	0.98 (0.87,1.09)	0.665317	0.310384	0.0282218
rs4795222	36121681	G/A	0.49167	0.98663	0.46604	0.57178	0.42571	0.89955	1.00 (0.96,1.04)	0.950939	0.68289	0	1.01 (0.97,1.06)	0.575849	0.731379	0	0.99 (0.90,1.09)	0.873767	0.423247	0
rs9907363	36187371	T/A	0.084345	0.99748	0.030913	0.60566	0.2429	0.77697	1.00 (0.93,1.07)	0.951427	0.104961	0.511458	0.97 (0.90,1.04)	0.379534	0.0697695	0.575537	1.17 (0.97,1.41)	0.0984268	0.338598	0
rs75813075	36157527	C/T	0.073953	0.97382	0.64706	0.076822	0.56723	0.55602	1.00 (0.93,1.08)	0.952973	0.275116	0.226101	1.00 (0.92,1.09)	0.96065	0.260232	0.252139	1.01 (0.84,1.21)	0.928484	0.896419	0
rs12450163	36243179	G/A	0.23812	0.91524	0.97651	0.71357	0.98872	0.84336	1.00 (0.95,1.05)	0.953223	0.982009	0	1.00 (0.95,1.06)	0.938762	0.977911	0	0.98 (0.87,1.11)	0.798755	0.454367	0
rs11650253	36156819	G/A	0.073836	0.97712	0.64194	0.076855	0.56313	0.55464	1.00 (0.93,1.08)	0.955057	0.273326	0.229256	1.00 (0.92,1.09)	0.962082	0.258778	0.254657	1.01 (0.84,1.21)	0.93235	0.890697	0
rs9902483	36124142	A/G	0.49118	0.98274	0.50954	0.5459	0.3787	0.83075	1.00 (0.96,1.04)	0.95857	0.655511	0	1.01 (0.97,1.06)	0.593747	0.737205	0	0.99 (0.90,1.10)	0.908432	0.383597	0
rs9899480	36185665	C/T	0.13095	1	0.15135	0.98954	0.66265	0.72349	1.00 (0.94,1.06)	0.959146	0.507858	0	0.99 (0.93,1.05)	0.769018	0.406277	0	1.07 (0.92,1.24)	0.395567	0.766402	0
rs112679482	36177117	C/T	0.10341	0.94757	0.20904	0.27903	0.28412	0.73106	1.00 (0.94,1.07)	0.960691	0.259194	0.253937	1.01 (0.94,1.08)	0.873113	0.255071	0.261061	0.95 (0.81,1.11)	0.504649	0.633309	0
rs12938438	36059385	C/G	0.32224	0.99783	0.64131	0.2367	0.53645	0.59441	1.00 (0.96,1.05)	0.961408	0.514882	0	1.01 (0.96,1.05)	0.800827	0.568312	0	0.94 (0.85,1.05)	0.267695	0.180408	0.442668
rs12945446	36249019	G/T	0.23315	0.95056	0.97844	0.98289	0.86918	0.99332	1.00 (0.95,1.05)	0.963658	0.998874	0	1.00 (0.95,1.06)	0.922502	0.982161	0	1.00 (0.88,1.12)	0.93569	0.420747	0
rs1016678	35874192	G/A	0.35618	0.79667	0.097222	0.32704	0.99779	0.26285	1.00 (0.96,1.04)	0.965027	0.176141	0.39288	1.00 (0.95,1.05)	0.992288	0.162429	0.415357	0.98 (0.87,1.10)	0.720258	0.378224	0
rs12453685	35981927	C/T	0.37523	0.81241	0.54347	0.80742	0.9078	0.78709	1.00 (0.96,1.05)	0.968272	0.916125	0	1.01 (0.96,1.06)	0.756043	0.793566	0	0.99 (0.89,1.11)	0.879493	0.368073	0
rs2940227	36246433	A/T	0.27671	0.8026	0.81793	0.74217	0.94082	0.77299	1.00 (0.95,1.05)	0.978864	0.969219	0	1.00 (0.95,1.06)	0.91034	0.930268	0	0.99 (0.87,1.11)	0.81441	0.217799	0.341591
rs10512475	36155755	C/G	0.073719	0.97874	0.62894	0.080082	0.56784	0.54176	1.00 (0.93,1.08)	0.978977	0.276396	0.223838	1.00 (0.92,1.08)	0.978226	0.263612	0.246265	1.00 (0.84,1.21)	0.964517	0.876309	0
rs7216639	36212459	C/A	0.073442	0.83534	0.4369	0.61413	0.42142	0.39619	1.00 (0.92,1.08)	0.979893	0.529085	0	0.99 (0.91,1.08)	0.849261	0.505682	0	1.02 (0.84,1.26)	0.817027	0.404094	0
chr17:35875511:I	35875511	CAA/C	0.35168	0.79391	0.075698	0.41059	0.94954	0.24567	1.00 (0.96,1.05)	0.980245	0.16059	0.418374	1.00 (0.96,1.05)	0.911692	0.140824	0.450924	0.97 (0.87,1.09)	0.6582	0.323537	0
rs6607306	36213829	C/G	0.073548	0.83364	0.43269	0.5951	0.41943	0.39381	1.00 (0.92,1.08)	0.987711	0.518967	0	0.99 (0.91,1.08)	0.854436	0.492856	0	1.03 (0.84,1.26)	0.810516	0.408586	0
chr17:35875510:I	35875510	TCA/T	0.3508	0.79255	0.066064	0.40674	0.99157	0.24461	1.00 (0.96,1.05)	0.988074	0.14525	0.443608	1.00 (0.96,1.05)	0.92584	0.12552	0.476426	0.97 (0.87,1.09)	0.594309	0.28716	0.1173
chr17:35846458:I	35846458	TCC/T	0.39358	0.70544	0.13745	0.41191	0.78217	0.34085	1.00 (0.95,1.05)	0.990929	0.278059	0.220894	1.00 (0.95,1.05)	0.980125	0.2574	0.257041	0.99 (0.88,1.11)	0.84567	0.794028	0
rs75595339	36128772	G/T	0.021728	0.93858	0.96915	0.67018	0.62555	0.97452	1.00 (0.87,1.15)	0.99421	0.936545	0	1.00 (0.86,1.16)	0.959811	0.901722	0	1.13 (0.79,1.62)	0.500274	0.951779	0
rs114336474	36129175	C/T	0.021764	0.93276	0.96909	0.67898	0.62792	0.97113	1.00 (0.87,1.15)	0.994976	0.939195	0	1.00 (0.86,1.16)	0.958571	0.905344	0	1.13 (0.79,1.62)	0.50832	0.952079	0
rs12450625	36243138	C/T	0.23152	0.94032	0.9881	0.84044	0.94658	0.91933	1.00 (0.95,1.05)	0.997674	0.996574	0	1.00 (0.95,1.06)	0.92273	0.98569	0	0.99 (0.88,1.12)	0.885014	0.401373	0
rs2008765	36156517	T/C	0.37809	1	0.5485	0.74184	0.23	0.74888	1.00 (0.96,1.04)	0.999476	0.57036	0	0.99 (0.95,1.04)	0.80364	0.629477	0	1.05 (0.95,1.16)	0.320964	0.425966	0
a. Results are presented for all SNPs analysed across the HNF1B region regardless of information score or minor allele frequency (filtered for Info>0.7 and MAF>0.01 in the main text).
