# Supplementary material for: Fine-mapping of the HNF1B multicancer locus identifies candidate variants that mediate endometrial cancer risk
Source: Hum Mol Genet. 2014 Nov 6;24(5):1478–92. doi: 10.1093/hmg/ddu552 (PMC4321445; doi:10.1093/hmg/ddu552)
Supplement: Supplementary Data [file supp_ddu552_ddu552supp_table4.xlsx]

## Sheet: Sheet1
Supplementary Table 4: Association signal for the top 18 HNF1B region SNPs associated with endometrial cancer, unadjusted and adjusted for BMI in the iCOGS fine-mapping dataset.
			Unadjusted BMIb		Adjusted BMIb
SNPa	Build 37 Position	Major/minor alleles	OR (95% CIs)	P-value	OR (95% CIs)	P-value
rs2005705	36096300	G/A	0.93 (0.87,0.99)	0.026339	0.93 (0.87,0.99)	0.028264
rs11263761	36097775	A/G	0.91 (0.85,0.97)	0.0043459	0.91 (0.85,0.98)	0.0077656
rs4430796	36098040	A/G	0.92 (0.86,0.98)	0.0088987	0.92 (0.86,0.98)	0.01402
rs4239217	36098987	A/G	0.93 (0.87,1.00)	0.037983	0.93 (0.87,1.00)	0.054809
rs11651755	36099840	T/C	0.91 (0.85,0.97)	0.0032736	0.91 (0.85,0.97)	0.0067034
rs10908278	36099952	A/T	0.91 (0.85,0.97)	0.002947	0.91 (0.85,0.97)	0.0048561
rs11657964	36100767	G/A	0.92 (0.86,0.98)	0.014919	0.92 (0.86,0.99)	0.024596
rs7501939	36101156	C/T	0.92 (0.86,0.98)	0.013003	0.92 (0.86,0.99)	0.022873
rs8064454	36101586	C/A	0.89 (0.84,0.95)	0.00072785	0.89 (0.84,0.96)	0.0012177
rs12601991	36101633	T/G	0.93 (0.87,0.99)	0.030449	0.93 (0.87,0.99)	0.031887
rs11263762	36101926	A/G	0.93 (0.87,0.99)	0.021837	0.93 (0.87,0.99)	0.025371
rs7405696	36102035	C/G	0.92 (0.87,0.99)	0.017023	0.92 (0.86,0.99)	0.020172
rs11651052	36102381	G/A	0.89 (0.84,0.95)	0.00065536	0.89 (0.84,0.96)	0.0010662
rs757209	36102833	A/G	0.93 (0.87,0.99)	0.023654	0.92 (0.86,0.99)	0.023317
rs9901746	36103149	A/G	0.93 (0.87,0.99)	0.029085	0.93 (0.87,0.99)	0.031022
rs11263763	36103565	A/G	0.89 (0.83,0.95)	0.00055173	0.89 (0.83,0.95)	0.00078511
rs11658063	36103872	G/C	0.92 (0.86,0.98)	0.010437	0.92 (0.86,0.98)	0.016097
rs12453443	36104121	G/C	0.93 (0.87,0.99)	0.024603	0.93 (0.87,0.99)	0.028731
a.The best genotyped and imputed SNPs in the overall analysis are highlighted in bold.
b.ORs and P-values are for all-histology endometrial cancer in the iCOGS fine-mapping set including the subset of cases (N=2,858, median BMI=27.9 (range 15.2-66.6))
and controls (N=14,098, median BMI 25.4 (range 15.9-67.9)) for whom BMI data were available.
